# Supplementary material for: Dynamics of the Gut Microbiome in Shigella-Infected Children during the First Two Years of Life
Source: mSystems. 2022 Sep 19;7(5):e00442-22. doi: 10.1128/msystems.00442-22 (PMC9600951; doi:10.1128/msystems.00442-22)
Supplement: DATA SET S4 [file msystems.00442-22-s0001.xlsx]

## Sheet: Table S4- sample metadata
sampleID	infantID	DOB	infant_age	infant_sex	length_for_age_z	month_of_year	shigella_qpcr_positive	diarrhea_positive	read_count	qPCR Ct value	short_term_abx	abx_given	match	case_control	Shannon.Diversity.Index
ICS.000001.1.m12	ICS.000001.1	2016-02-05	12	male	-0.31	1	shigella negative	no diarrhea	50908	undetermined	0	NA	1	control	3.32669
ICS.000001.1.m18	ICS.000001.1	2016-02-05	18	male	-1.06	7	shigella negative	no diarrhea	57063	undetermined	0	NA	1	control	2.76913
ICS.000001.1.m24	ICS.000001.1	2016-02-05	24	male	-0.98	1	shigella negative	diarrhea	42911	undetermined	0	NA	1	control	2.88372
ICS.000001.1.m6	ICS.000001.1	2016-02-05	6	male	-1.23	7	shigella negative	no diarrhea	72743	undetermined	0	NA	1	control	1.9126
ICS.000002.2.m12	ICS.000002.2	2016-02-09	12	male	0.11	2	shigella negative	no diarrhea	57142	undetermined	0	NA	1	case	2.79664
ICS.000002.2.m18	ICS.000002.2	2016-02-09	18	male	-0.8	7	shigella negative	no diarrhea	54792	undetermined	0	NA	1	case	3.35015
ICS.000002.2.m24	ICS.000002.2	2016-02-09	24	male	-1.44	2	shigella negative	no diarrhea	35675	undetermined	0	NA	1	case	3.20178
ICS.000002.2.m6	ICS.000002.2	2016-02-09	6	male	0.31	8	shigella positive	no diarrhea	45190	33	0	NA	1	case	3.07002
ICS.000002.2.sv5	ICS.000002.2	2016-02-09	14	male	-0.14	4	shigella negative	diarrhea	60444	undetermined	0	NA	1	case	2.75002
ICS.000004.4.m12	ICS.000004.4	2016-02-10	12	female	-0.27	2	shigella negative	no diarrhea	49098	undetermined	0	NA	5	control	3.75383
ICS.000004.4.m18	ICS.000004.4	2016-02-10	18	female	-0.8	8	shigella negative	no diarrhea	46111	undetermined	0	NA	5	control	3.73422
ICS.000004.4.m24	ICS.000004.4	2016-02-10	24	female	-1.27	2	shigella negative	no diarrhea	49028	undetermined	0	NA	5	control	3.88653
ICS.000004.4.m6	ICS.000004.4	2016-02-10	6	female	2.01	8	shigella negative	no diarrhea	31110	undetermined	0	NA	5	control	3.20528
ICS.000005.5.m12	ICS.000005.5	2016-02-24	12	male	-1.07	2	shigella positive	no diarrhea	49372	31	0	NA	2	case	2.75306
ICS.000005.5.m18	ICS.000005.5	2016-02-24	18	male	-1.88	8	shigella negative	no diarrhea	51098	undetermined	1	amoxicillin	2	case	3.00751
ICS.000005.5.m24	ICS.000005.5	2016-02-24	24	male	-2.62	2	shigella negative	no diarrhea	36234	undetermined	0	NA	2	case	3.52681
ICS.000005.5.m6	ICS.000005.5	2016-02-24	6	male	-1.42	8	shigella negative	diarrhea	46759	undetermined	0	NA	2	case	3.07321
ICS.000005.5.sv13	ICS.000005.5	2016-02-24	23	male	-1.72	1	shigella negative	diarrhea	47761	undetermined	0	NA	2	case	2.92912
ICS.000005.5.sv6	ICS.000005.5	2016-02-24	11	male	-1.44	1	shigella negative	diarrhea	57959	undetermined	0	NA	2	case	3.00609
ICS.000005.5.sv7	ICS.000005.5	2016-02-24	13	male	-1.7	3	shigella negative	diarrhea	54683	undetermined	0	NA	2	case	2.11718
ICS.000005.5.sv9	ICS.000005.5	2016-02-24	17	male	-1.53	7	shigella negative	diarrhea	48360	undetermined	0	NA	2	case	3.23154
ICS.000008.8.m12	ICS.000008.8	2016-02-18	12	female	-2.88	2	shigella negative	no diarrhea	74524	undetermined	0	NA	3	case	1.48095
ICS.000008.8.m18	ICS.000008.8	2016-02-18	18	female	-3.45	8	shigella negative	no diarrhea	54887	undetermined	0	NA	3	case	3.33183
ICS.000008.8.m24	ICS.000008.8	2016-02-18	24	female	-0.43	2	shigella negative	no diarrhea	50512	undetermined	0	NA	3	case	3.46316
ICS.000008.8.m6	ICS.000008.8	2016-02-18	6	female	-1.96	8	shigella negative	no diarrhea	71408	undetermined	0	NA	3	case	1.32208
ICS.000008.8.sv2	ICS.000008.8	2016-02-18	7	female	-2.28	9	shigella negative	diarrhea	64399	undetermined	0	NA	3	case	1.70111
ICS.000008.8.sv3	ICS.000008.8	2016-02-18	11	female	-2.69	1	shigella positive	diarrhea	66695	33	0	NA	3	case	2.39967
ICS.000009.9.m12	ICS.000009.9	2016-02-18	12	female	-2.06	2	shigella negative	no diarrhea	7696	undetermined	0	NA	3	control	3.35266
ICS.000009.9.m18	ICS.000009.9	2016-02-18	18	female	-2.76	8	shigella negative	no diarrhea	47783	undetermined	0	NA	3	control	3.03829
ICS.000009.9.m24	ICS.000009.9	2016-02-18	24	female	-0.43	2	shigella negative	no diarrhea	49755	undetermined	0	NA	3	control	3.42297
ICS.000009.9.m6	ICS.000009.9	2016-02-18	6	female	-2.01	8	shigella negative	no diarrhea	60864	undetermined	1	amoxicillin	3	control	1.92695
ICS.000009.9.sv2	ICS.000009.9	2016-02-18	6	female	-1.79	8	shigella negative	diarrhea	39944	undetermined	0	NA	3	control	2.25648
ICS.000009.9.sv3	ICS.000009.9	2016-02-18	7	female	-1.85	9	shigella negative	diarrhea	66796	undetermined	0	NA	3	control	1.9313
ICS.000009.9.sv4	ICS.000009.9	2016-02-18	10	female	-1.77	12	shigella negative	diarrhea	53012	undetermined	0	NA	3	control	3.2154
ICS.000009.9.sv5	ICS.000009.9	2016-02-18	11	female	-2.09	1	shigella negative	diarrhea	55013	undetermined	0	NA	3	control	2.39693
ICS.000010.1.m12	ICS.000010.1	2016-02-22	12	male	-0.31	2	shigella negative	no diarrhea	53306	undetermined	0	NA	4	case	3.19199
ICS.000010.1.m18	ICS.000010.1	2016-02-22	18	male	-0.17	8	shigella negative	no diarrhea	57640	undetermined	0	NA	4	case	2.89541
ICS.000010.1.m24	ICS.000010.1	2016-02-22	24	male	-0.39	2	shigella negative	no diarrhea	52769	undetermined	0	NA	4	case	3.55023
ICS.000010.1.m6	ICS.000010.1	2016-02-22	6	male	-0.3	8	shigella negative	no diarrhea	49914	undetermined	0	NA	4	case	2.66298
ICS.000010.1.sv15	ICS.000010.1	2016-02-22	21	male	-1.09	11	shigella positive	diarrhea	54601	31	0	NA	4	case	2.91871
ICS.000010.1.sv6	ICS.000010.1	2016-02-22	6	male	0.45	8	shigella negative	diarrhea	63058	undetermined	1	amoxicillin	4	case	2.30914
ICS.000010.1.sv7	ICS.000010.1	2016-02-22	9	male	0.1	11	shigella negative	diarrhea	43733	undetermined	0	NA	4	case	1.44404
ICS.000010.1.sv9	ICS.000010.1	2016-02-22	11	male	-0.66	1	shigella positive	diarrhea	42287	29	0	NA	4	case	2.36503
ICS.000011.2.m12	ICS.000011.2	2016-02-25	12	male	-0.82	2	shigella negative	no diarrhea	55771	undetermined	0	NA	2	control	2.54778
ICS.000011.2.m18	ICS.000011.2	2016-02-25	18	male	-2.51	8	shigella negative	no diarrhea	51841	undetermined	0	NA	2	control	2.26714
ICS.000011.2.m24	ICS.000011.2	2016-02-25	24	male	-2.62	2	shigella negative	no diarrhea	44423	undetermined	0	NA	2	control	3.15086
ICS.000011.2.m6	ICS.000011.2	2016-02-25	6	male	-1.33	8	shigella negative	no diarrhea	51891	undetermined	0	NA	2	control	2.36565
ICS.000011.2.sv6	ICS.000011.2	2016-02-25	11	male	-1.87	1	shigella negative	diarrhea	59942	undetermined	0	NA	2	control	2.79533
ICS.000011.2.sv7	ICS.000011.2	2016-02-25	13	male	-2.32	3	shigella negative	diarrhea	46651	undetermined	0	NA	2	control	2.81635
ICS.000011.2.sv9	ICS.000011.2	2016-02-25	18	male	-1.84	8	shigella negative	diarrhea	56005	undetermined	0	NA	2	control	2.83014
ICS.000013.4.m12	ICS.000013.4	2016-02-28	12	female	-0.31	2	shigella positive	no diarrhea	43233	34	0	NA	5	case	2.89838
ICS.000013.4.m18	ICS.000013.4	2016-02-28	18	female	-0.9	8	shigella negative	no diarrhea	53885	undetermined	0	NA	5	case	3.67995
ICS.000013.4.m24	ICS.000013.4	2016-02-28	24	female	-0.74	2	shigella positive	no diarrhea	49422	32	0	NA	5	case	3.93768
ICS.000013.4.m6	ICS.000013.4	2016-02-28	6	female	-0.99	8	shigella negative	no diarrhea	45928	undetermined	0	NA	5	case	3.34161
ICS.000013.4.sv2	ICS.000013.4	2016-02-28	5	female	-1.63	7	shigella negative	diarrhea	62737	undetermined	0	NA	5	case	1.64755
ICS.000013.4.sv9	ICS.000013.4	2016-02-28	19	female	-0.31	9	shigella negative	no diarrhea	46527	undetermined	0	NA	5	case	3.85513
ICS.000014.5.m12	ICS.000014.5	2016-02-28	12	male	-1.99	2	shigella negative	no diarrhea	5656	undetermined	1	amoxicillin	4	control	3.03578
ICS.000014.5.m18	ICS.000014.5	2016-02-28	18	male	-1.77	8	shigella negative	no diarrhea	55550	undetermined	0	NA	4	control	2.67617
ICS.000014.5.m24	ICS.000014.5	2016-02-28	24	male	-1.74	2	shigella negative	no diarrhea	39899	undetermined	0	NA	4	control	3.17531
ICS.000014.5.m6	ICS.000014.5	2016-02-28	6	male	-0.77	8	shigella negative	no diarrhea	62693	undetermined	0	NA	4	control	2.47499
ICS.000014.5.sv1	ICS.000014.5	2016-02-28	11	male	-1.09	1	shigella negative	diarrhea	59912	undetermined	0	NA	4	control	2.9792
ICS.000015.6.m12	ICS.000015.6	2016-02-28	12	male	-4.1	2	shigella negative	no diarrhea	47284	undetermined	1	amoxicillin	8	control	3.21732
ICS.000015.6.m18	ICS.000015.6	2016-02-28	18	male	-2.91	8	shigella negative	no diarrhea	54433	undetermined	0	NA	8	control	2.63058
ICS.000015.6.m24	ICS.000015.6	2016-02-28	24	male	-3.54	2	shigella negative	no diarrhea	54473	undetermined	0	NA	8	control	2.94295
ICS.000015.6.m6	ICS.000015.6	2016-02-28	6	male	-2.12	8	shigella negative	no diarrhea	44024	undetermined	0	NA	8	control	2.78085
ICS.000015.6.sv2	ICS.000015.6	2016-02-28	3	male	-0.93	6	shigella negative	no diarrhea	59927	undetermined	0	NA	8	control	1.0713
ICS.000015.6.sv5	ICS.000015.6	2016-02-28	11	male	-1.95	1	shigella negative	diarrhea	26189	undetermined	0	NA	8	control	2.75029
ICS.000019.0.m12	ICS.000019.0	2016-03-14	12	male	-1.07	3	shigella negative	no diarrhea	29328	undetermined	0	NA	10	control	3.06963
ICS.000019.0.m18	ICS.000019.0	2016-03-14	18	male	-2.17	9	shigella negative	no diarrhea	58671	undetermined	0	NA	10	control	3.22117
ICS.000019.0.m24	ICS.000019.0	2016-03-14	24	male	-2	3	shigella negative	no diarrhea	55832	undetermined	0	NA	10	control	2.73642
ICS.000019.0.m6	ICS.000019.0	2016-03-14	6	male	-0.77	9	shigella negative	no diarrhea	66857	undetermined	0	NA	10	control	2.3821
ICS.000019.0.sv3	ICS.000019.0	2016-03-14	7	male	-0.07	10	shigella negative	diarrhea	70476	undetermined	0	NA	10	control	2.20878
ICS.000019.0.sv4	ICS.000019.0	2016-03-14	8	male	-1.42	11	shigella negative	diarrhea	49406	undetermined	0	NA	10	control	2.43029
ICS.000019.0.sv5	ICS.000019.0	2016-03-14	10	male	-0.77	1	shigella negative	diarrhea	39603	undetermined	0	NA	10	control	2.44458
ICS.000019.0.sv9	ICS.000019.0	2016-03-14	16	male	-1.51	7	shigella negative	diarrhea	64722	undetermined	0	NA	10	control	1.97161
ICS.000020.2.m12	ICS.000020.2	2016-04-01	12	female	-1.91	3	shigella negative	no diarrhea	47771	undetermined	0	NA	6	control	3.11719
ICS.000020.2.m18	ICS.000020.2	2016-04-01	18	female	-1.35	9	shigella negative	no diarrhea	45541	undetermined	0	NA	6	control	3.43504
ICS.000020.2.m24	ICS.000020.2	2016-04-01	24	female	-1.77	3	shigella negative	no diarrhea	39761	undetermined	0	NA	6	control	3.60783
ICS.000020.2.m6	ICS.000020.2	2016-04-01	6	female	0.11	9	shigella negative	no diarrhea	53170	undetermined	0	NA	6	control	3.16961
ICS.000020.2.sv4	ICS.000020.2	2016-04-01	10	female	-2.05	1	shigella negative	diarrhea	57879	undetermined	0	NA	6	control	2.71261
ICS.000020.2.sv8	ICS.000020.2	2016-04-01	19	female	-2	10	shigella negative	diarrhea	59828	undetermined	0	NA	6	control	3.12388
ICS.000021.3.m12	ICS.000021.3	2016-03-20	12	male	-2.42	3	shigella negative	no diarrhea	41826	undetermined	0	NA	11	control	2.87972
ICS.000021.3.m18	ICS.000021.3	2016-03-20	18	male	-2.54	9	shigella negative	no diarrhea	60501	undetermined	1	cotrimoxazole	11	control	2.97823
ICS.000021.3.m24	ICS.000021.3	2016-03-20	24	male	-3.34	3	shigella negative	no diarrhea	52380	undetermined	0	NA	11	control	3.11272
ICS.000021.3.m6	ICS.000021.3	2016-03-20	6	male	-1.7	9	shigella negative	no diarrhea	57506	undetermined	0	NA	11	control	2.77215
ICS.000021.3.sv1	ICS.000021.3	2016-03-20	17	male	-2.51	8	shigella negative	diarrhea	71461	undetermined	0	NA	11	control	2.3341
ICS.000022.4.m12	ICS.000022.4	2016-03-20	12	female	-1.17	3	shigella negative	no diarrhea	50794	undetermined	0	NA	6	case	3.49013
ICS.000022.4.m18	ICS.000022.4	2016-03-20	18	female	-0.8	9	shigella negative	no diarrhea	44160	undetermined	0	NA	6	case	3.53068
ICS.000022.4.m24	ICS.000022.4	2016-03-20	24	female	-0.09	3	shigella positive	no diarrhea	35269	34	0	NA	6	case	3.90187
ICS.000022.4.m6	ICS.000022.4	2016-03-20	6	female	0.95	9	shigella negative	no diarrhea	75824	undetermined	1	metronidazole	6	case	2.06195
ICS.000022.4.sv4	ICS.000022.4	2016-03-20	7	female	-0.12	10	shigella negative	diarrhea	50530	undetermined	0	NA	6	case	2.5415
ICS.000022.4.sv5	ICS.000022.4	2016-03-20	7	female	0.74	10	shigella negative	diarrhea	52131	undetermined	0	NA	6	case	2.40247
ICS.000022.4.sv7	ICS.000022.4	2016-03-20	10	female	-0.59	1	shigella negative	diarrhea	54780	undetermined	0	NA	6	case	2.31912
ICS.000022.4.sv8	ICS.000022.4	2016-03-20	11	female	-1.18	2	shigella negative	diarrhea	56768	undetermined	0	NA	6	case	2.62565
ICS.000023.5.m12	ICS.000023.5	2016-04-13	12	female	-2.72	3	shigella negative	no diarrhea	56501	undetermined	0	NA	7	case	3.59645
ICS.000023.5.m18	ICS.000023.5	2016-04-13	18	female	-2.69	9	shigella negative	no diarrhea	32678	undetermined	0	NA	7	case	3.6777
ICS.000023.5.m24	ICS.000023.5	2016-04-13	24	female	-2.82	3	shigella negative	no diarrhea	46090	undetermined	0	NA	7	case	3.44397
ICS.000023.5.m6	ICS.000023.5	2016-04-13	6	female	-2.54	9	shigella negative	diarrhea	71786	undetermined	0	NA	7	case	1.14987
ICS.000023.5.sv3	ICS.000023.5	2016-04-13	9	female	-2.21	1	shigella positive	diarrhea	66809	29	1	amoxicillin	7	case	1.86665
ICS.000027.9.m12	ICS.000027.9	2016-04-24	12	male	-1.49	4	shigella negative	no diarrhea	48221	undetermined	0	NA	13	control	2.98043
ICS.000027.9.m18	ICS.000027.9	2016-04-24	18	male	-2.8	10	shigella negative	no diarrhea	57125	undetermined	0	NA	13	control	3.32217
ICS.000027.9.m24	ICS.000027.9	2016-04-24	24	male	-2.32	4	shigella negative	no diarrhea	39858	undetermined	0	NA	13	control	2.40426
ICS.000027.9.m6	ICS.000027.9	2016-04-24	6	male	-0.58	10	shigella negative	no diarrhea	52673	undetermined	0	NA	13	control	2.67088
ICS.000027.9.sv11	ICS.000027.9	2016-04-24	23	male	-1.78	3	shigella negative	diarrhea	53751	undetermined	0	NA	13	control	2.90178
ICS.000027.9.sv2	ICS.000027.9	2016-04-24	4	male	-0.91	8	shigella negative	diarrhea	79134	undetermined	0	NA	13	control	1.52525
ICS.000027.9.sv4	ICS.000027.9	2016-04-24	9	male	-0.79	1	shigella negative	diarrhea	62454	undetermined	0	NA	13	control	3.00737
ICS.000027.9.sv5	ICS.000027.9	2016-04-24	11	male	-1.78	3	shigella negative	diarrhea	60896	undetermined	0	NA	13	control	2.67204
ICS.000027.9.sv8	ICS.000027.9	2016-04-24	16	male	-1.47	8	shigella negative	diarrhea	55354	undetermined	0	NA	13	control	2.91062
ICS.000029.1.m12	ICS.000029.1	2016-04-09	12	male	-1.36	4	shigella negative	no diarrhea	52360	undetermined	0	NA	8	case	2.60704
ICS.000029.1.m18	ICS.000029.1	2016-04-09	18	male	-2.54	9	shigella negative	no diarrhea	44561	undetermined	0	NA	8	case	2.94827
ICS.000029.1.m24	ICS.000029.1	2016-04-09	24	male	-0.26	3	shigella negative	no diarrhea	59976	undetermined	1	amoxicillin	8	case	3.54589
ICS.000029.1.m6	ICS.000029.1	2016-04-09	6	male	-1.47	10	shigella negative	no diarrhea	57804	undetermined	0	NA	8	case	2.46908
ICS.000029.1.sv12	ICS.000029.1	2016-04-09	15	male	-1.64	7	shigella negative	diarrhea	49718	undetermined	1	amoxicillin	8	case	3.00173
ICS.000029.1.sv19	ICS.000029.1	2016-04-09	24	male	-1.87	3	shigella negative	diarrhea	39010	undetermined	0	NA	8	case	3.16541
ICS.000029.1.sv3	ICS.000029.1	2016-04-09	5	male	-1.04	9	shigella negative	diarrhea	52271	undetermined	0	NA	8	case	2.14612
ICS.000029.1.sv5	ICS.000029.1	2016-04-09	9	male	-1.01	1	shigella positive	diarrhea	62590	33	1	cotrimoxazole	8	case	1.29783
ICS.000029.1.sv8	ICS.000029.1	2016-04-09	11	male	-0.75	3	shigella negative	diarrhea	47384	undetermined	0	NA	8	case	2.12726
ICS.000031.4.m12	ICS.000031.4	2016-05-15	12	female	-0.97	5	shigella negative	no diarrhea	40680	undetermined	0	NA	9	control	3.5903
ICS.000031.4.m18	ICS.000031.4	2016-05-15	18	female	-1.35	11	shigella negative	no diarrhea	47486	undetermined	0	NA	9	control	3.69668
ICS.000031.4.m24	ICS.000031.4	2016-05-15	24	female	-1.21	5	shigella negative	no diarrhea	31025	undetermined	0	NA	9	control	3.68654
ICS.000031.4.m6	ICS.000031.4	2016-05-15	6	female	-0.33	11	shigella negative	no diarrhea	53370	undetermined	0	NA	9	control	2.67795
ICS.000031.4.sv2	ICS.000031.4	2016-05-15	3	female	0.34	8	shigella negative	diarrhea	46981	undetermined	0	NA	9	control	2.92777
ICS.000031.4.sv7	ICS.000031.4	2016-05-15	15	female	-0.59	8	shigella negative	diarrhea	44133	undetermined	0	NA	9	control	3.80844
ICS.000033.6.m12	ICS.000033.6	2016-05-26	12	female	-0.47	5	shigella negative	no diarrhea	48749	undetermined	0	NA	9	case	3.33658
ICS.000033.6.m18	ICS.000033.6	2016-05-26	18	female	-1.45	11	shigella positive	no diarrhea	47539	27	1	amoxicillin	9	case	3.00216
ICS.000033.6.m24	ICS.000033.6	2016-05-26	24	female	-1.55	5	shigella negative	no diarrhea	28356	undetermined	0	NA	9	case	3.54937
ICS.000033.6.m6	ICS.000033.6	2016-05-26	6	female	-0.99	11	shigella negative	no diarrhea	50059	undetermined	0	NA	9	case	2.70876
ICS.000033.6.sv2	ICS.000033.6	2016-05-26	9	female	0.02	2	shigella negative	diarrhea	35667	undetermined	1	amoxicillin	9	case	2.97961
ICS.000033.6.sv4	ICS.000033.6	2016-05-26	18	female	-1.48	11	shigella negative	diarrhea	46164	undetermined	0	NA	9	case	3.26414
ICS.000034.7.m12	ICS.000034.7	2016-04-14	12	male	3.06	4	shigella negative	no diarrhea	52013	undetermined	0	NA	20	control	3.48637
ICS.000034.7.m18	ICS.000034.7	2016-04-14	18	male	1.01	10	shigella negative	diarrhea	60528	undetermined	0	NA	20	control	3.04478
ICS.000034.7.m24	ICS.000034.7	2016-04-14	24	male	1.44	4	shigella negative	no diarrhea	59791	undetermined	0	NA	20	control	3.20011
ICS.000034.7.m6	ICS.000034.7	2016-04-14	6	male	1.61	10	shigella negative	no diarrhea	64347	undetermined	0	NA	20	control	2.90392
ICS.000034.7.sv13	ICS.000034.7	2016-04-14	23	male	0.69	3	shigella negative	diarrhea	48855	undetermined	0	NA	20	control	3.78082
ICS.000034.7.sv7	ICS.000034.7	2016-04-14	14	male	2.73	6	shigella negative	diarrhea	56744	undetermined	0	NA	20	control	3.07396
ICS.000037.0.m12	ICS.000037.0	2016-04-23	12	male	-1.19	4	shigella negative	no diarrhea	50644	undetermined	0	NA	10	case	3.34309
ICS.000037.0.m18	ICS.000037.0	2016-04-23	18	male	-2.17	10	shigella negative	diarrhea	51167	undetermined	0	NA	10	case	3.55461
ICS.000037.0.m24	ICS.000037.0	2016-04-23	24	male	-1.67	4	shigella negative	no diarrhea	49077	undetermined	0	NA	10	case	3.32697
ICS.000037.0.m6	ICS.000037.0	2016-04-23	6	male	-6.61	10	shigella negative	no diarrhea	70618	undetermined	0	NA	10	case	2.65703
ICS.000037.0.sv2	ICS.000037.0	2016-04-23	8	male	-1.64	12	shigella negative	diarrhea	68200	undetermined	0	NA	10	case	2.98719
ICS.000037.0.sv3	ICS.000037.0	2016-04-23	9	male	-1.32	1	shigella negative	diarrhea	57422	undetermined	0	NA	10	case	2.57425
ICS.000037.0.sv7	ICS.000037.0	2016-04-23	21	male	-2.13	1	shigella positive	diarrhea	55442	30	0	NA	10	case	3.68822
ICS.000038.1.m12	ICS.000038.1	2016-05-18	12	male	-2.96	5	shigella negative	no diarrhea	54515	undetermined	0	NA	11	case	3.17973
ICS.000038.1.m18	ICS.000038.1	2016-05-18	18	male	-3.51	11	shigella negative	no diarrhea	54425	undetermined	0	NA	11	case	3.31442
ICS.000038.1.m24	ICS.000038.1	2016-05-18	24	male	-3.54	5	shigella negative	no diarrhea	51986	undetermined	0	NA	11	case	3.51569
ICS.000038.1.m6	ICS.000038.1	2016-05-18	6	male	-2.4	11	shigella negative	no diarrhea	55514	undetermined	0	NA	11	case	2.71846
ICS.000038.1.sv2	ICS.000038.1	2016-05-18	7	male	-1.59	12	shigella positive	diarrhea	71019	33	0	NA	11	case	2.25394
ICS.000038.1.sv4	ICS.000038.1	2016-05-18	9	male	-1.64	2	shigella negative	diarrhea	69102	undetermined	0	NA	11	case	2.52514
ICS.000038.1.sv7	ICS.000038.1	2016-05-18	17	male	-2.63	10	shigella negative	diarrhea	55521	undetermined	0	NA	11	case	3.01814
ICS.000038.1.sv8	ICS.000038.1	2016-05-18	21	male	-2.13	2	shigella positive	diarrhea	52320	31	0	NA	11	case	3.23091
ICS.000041.5.m12	ICS.000041.5	2016-06-25	12	female	-0.55	6	shigella negative	no diarrhea	69202	undetermined	0	NA	14	control	3.13334
ICS.000041.5.m18	ICS.000041.5	2016-06-25	18	female	-1.86	12	shigella negative	no diarrhea	54141	undetermined	0	NA	14	control	3.41588
ICS.000041.5.m24	ICS.000041.5	2016-06-25	24	female	-1.74	6	shigella negative	no diarrhea	42420	undetermined	0	NA	14	control	3.45138
ICS.000041.5.m6	ICS.000041.5	2016-06-25	6	female	-0.77	12	shigella negative	no diarrhea	57378	undetermined	1	amoxicillin	14	control	3.37686
ICS.000041.5.sv9	ICS.000041.5	2016-06-25	22	female	-1.57	4	shigella negative	diarrhea	50356	undetermined	0	NA	14	control	3.82231
ICS.000042.6.m12	ICS.000042.6	2016-06-06	12	female	-2.53	6	shigella negative	no diarrhea	53366	undetermined	0	NA	12	case	3.14219
ICS.000042.6.m18	ICS.000042.6	2016-06-06	18	female	-1.9	11	shigella negative	no diarrhea	43682	undetermined	0	NA	12	case	3.243
ICS.000042.6.m24	ICS.000042.6	2016-06-06	24	female	-2.88	5	shigella negative	no diarrhea	43899	undetermined	0	NA	12	case	2.89434
ICS.000042.6.m6	ICS.000042.6	2016-06-06	6	female	-2.23	12	shigella negative	no diarrhea	58382	undetermined	0	NA	12	case	3.13827
ICS.000042.6.sv2	ICS.000042.6	2016-06-06	7	female	-0.99	1	shigella positive	diarrhea	61614	34	0	NA	12	case	3.3514
ICS.000043.7.m12	ICS.000043.7	2016-05-04	12	male	-2.42	4	shigella negative	diarrhea	60350	undetermined	0	NA	13	case	2.68756
ICS.000043.7.m18	ICS.000043.7	2016-05-04	18	male	-1.77	10	shigella negative	no diarrhea	42019	undetermined	0	NA	13	case	3.23807
ICS.000043.7.m24	ICS.000043.7	2016-05-04	24	male	-2	4	shigella positive	no diarrhea	43279	32	0	NA	13	case	2.93287
ICS.000043.7.m6	ICS.000043.7	2016-05-04	6	male	-1.66	10	shigella negative	no diarrhea	80319	undetermined	0	NA	13	case	1.89009
ICS.000043.7.sv13	ICS.000043.7	2016-05-04	18	male	-1.77	11	shigella negative	diarrhea	39269	undetermined	0	NA	13	case	3.00801
ICS.000043.7.sv17	ICS.000043.7	2016-05-04	22	male	-2.13	3	shigella positive	diarrhea	43158	24	0	NA	13	case	2.71965
ICS.000043.7.sv5	ICS.000043.7	2016-05-04	8	male	-1.6	12	shigella negative	diarrhea	48276	undetermined	0	NA	13	case	2.53358
ICS.000043.7.sv7	ICS.000043.7	2016-05-04	9	male	-1.73	1	shigella negative	diarrhea	45413	undetermined	1	amoxicillin	13	case	2.48356
ICS.000046.0.m12	ICS.000046.0	2016-06-04	12	female	-0.66	5	shigella negative	diarrhea	39256	undetermined	0	NA	12	control	3.60074
ICS.000046.0.m18	ICS.000046.0	2016-06-04	18	female	-1.62	11	shigella negative	no diarrhea	29299	undetermined	0	NA	12	control	3.49816
ICS.000046.0.m24	ICS.000046.0	2016-06-04	24	female	-0.53	5	shigella negative	no diarrhea	31599	undetermined	0	NA	12	control	2.9722
ICS.000046.0.m6	ICS.000046.0	2016-06-04	6	female	0.82	12	shigella negative	no diarrhea	53483	undetermined	0	NA	12	control	3.02625
ICS.000046.0.sv3	ICS.000046.0	2016-06-04	8	female	-0.33	1	shigella negative	diarrhea	53996	undetermined	0	NA	12	control	2.14026
ICS.000046.0.sv4	ICS.000046.0	2016-06-04	9	female	-0.89	3	shigella negative	diarrhea	46815	undetermined	0	NA	12	control	3.1021
ICS.000046.0.sv6	ICS.000046.0	2016-06-04	23	female	-1.58	4	shigella negative	diarrhea	39927	undetermined	0	NA	12	control	3.42935
ICS.000049.3.m12	ICS.000049.3	2016-06-12	12	female	-1.48	6	shigella negative	no diarrhea	44232	undetermined	0	NA	16	control	3.36125
ICS.000049.3.m18	ICS.000049.3	2016-06-12	18	female	-1.86	12	shigella negative	no diarrhea	36725	undetermined	0	NA	16	control	3.15777
ICS.000049.3.m24	ICS.000049.3	2016-06-12	24	female	-2.85	6	shigella negative	no diarrhea	38623	undetermined	0	NA	16	control	3.43597
ICS.000049.3.m6	ICS.000049.3	2016-06-12	6	female	-0.29	12	shigella negative	no diarrhea	47862	undetermined	0	NA	16	control	2.64304
ICS.000049.3.sv2	ICS.000049.3	2016-06-12	4	female	0.64	10	shigella negative	diarrhea	53564	undetermined	0	NA	16	control	1.06791
ICS.000052.7.m12	ICS.000052.7	2016-07-15	12	male	-1.49	7	shigella negative	no diarrhea	51057	undetermined	0	NA	22	control	3.16777
ICS.000052.7.m18	ICS.000052.7	2016-07-15	18	male	-1.39	1	shigella negative	no diarrhea	35037	undetermined	0	NA	22	control	3.37091
ICS.000052.7.m24	ICS.000052.7	2016-07-15	24	male	-1.18	7	shigella negative	no diarrhea	29882	undetermined	0	NA	22	control	3.4636
ICS.000052.7.m6	ICS.000052.7	2016-07-15	6	male	-0.81	1	shigella negative	no diarrhea	40184	undetermined	0	NA	22	control	3.02362
ICS.000052.7.sv3	ICS.000052.7	2016-07-15	7	male	-0.17	2	shigella negative	diarrhea	46608	undetermined	0	NA	22	control	2.8625
ICS.000056.1.m12	ICS.000056.1	2016-07-13	12	female	-2.14	7	shigella negative	no diarrhea	32107	undetermined	0	NA	17	control	2.72706
ICS.000056.1.m18	ICS.000056.1	2016-07-13	18	female	-2.97	1	shigella negative	no diarrhea	31151	undetermined	0	NA	17	control	3.47255
ICS.000056.1.m24	ICS.000056.1	2016-07-13	24	female	-2.73	7	shigella negative	no diarrhea	34915	undetermined	0	NA	17	control	3.9327
ICS.000056.1.m6	ICS.000056.1	2016-07-13	6	female	-2.45	1	shigella negative	no diarrhea	39435	undetermined	0	NA	17	control	3.32447
ICS.000056.1.sv7	ICS.000056.1	2016-07-13	14	female	-1.78	9	shigella negative	diarrhea	34481	undetermined	0	NA	17	control	3.57902
ICS.000057.2.m12	ICS.000057.2	2016-06-27	12	female	-1.63	6	shigella negative	no diarrhea	39100	undetermined	0	NA	14	case	3.07854
ICS.000057.2.m18	ICS.000057.2	2016-06-27	18	female	-2.21	12	shigella positive	no diarrhea	47764	25	0	NA	14	case	3.27164
ICS.000057.2.m24	ICS.000057.2	2016-06-27	24	female	-2.11	6	shigella negative	no diarrhea	40565	undetermined	0	NA	14	case	3.78957
ICS.000057.2.m6	ICS.000057.2	2016-06-27	6	female	-1.35	12	shigella negative	no diarrhea	65674	undetermined	0	NA	14	case	1.90302
ICS.000058.3.m12	ICS.000058.3	2016-09-04	12	female	-1.13	8	shigella negative	no diarrhea	39883	undetermined	0	NA	15	case	3.48574
ICS.000058.3.m18	ICS.000058.3	2016-09-04	18	female	-1.9	2	shigella negative	no diarrhea	39502	undetermined	0	NA	15	case	3.52193
ICS.000058.3.m24	ICS.000058.3	2016-09-04	24	female	-1.43	8	shigella negative	no diarrhea	36318	undetermined	0	NA	15	case	3.1086
ICS.000058.3.m6	ICS.000058.3	2016-09-04	6	female	-2.36	3	shigella negative	no diarrhea	49049	undetermined	0	NA	15	case	2.87224
ICS.000058.3.sv2	ICS.000058.3	2016-09-04	8	female	-0.88	5	shigella positive	diarrhea	48955	26	0	NA	15	case	1.97114
ICS.000059.4.m12	ICS.000059.4	2016-06-30	12	female	-0.39	6	shigella negative	no diarrhea	47962	undetermined	0	NA	16	case	2.86275
ICS.000059.4.m15	ICS.000059.4	2016-06-30	15	female	-1.4	9	shigella negative	no diarrhea	919	undetermined	0	NA	16	case	3.35861
ICS.000059.4.m18	ICS.000059.4	2016-06-30	18	female	-2.31	12	shigella positive	no diarrhea	53169	28	0	NA	16	case	3.6452
ICS.000059.4.m24	ICS.000059.4	2016-06-30	24	female	-2.45	6	shigella positive	no diarrhea	31683	29	0	NA	16	case	3.14202
ICS.000059.4.m6	ICS.000059.4	2016-06-30	6	female	-0.77	12	shigella negative	no diarrhea	43652	undetermined	0	NA	16	case	3.12225
ICS.000059.4.sv6	ICS.000059.4	2016-06-30	19	female	-2	1	shigella negative	diarrhea	49326	undetermined	0	NA	16	case	3.47632
ICS.000060.6.m12	ICS.000060.6	2016-07-13	12	female	-0.97	7	shigella positive	diarrhea	58960	29	0	NA	17	case	2.73643
ICS.000060.6.m18	ICS.000060.6	2016-07-13	18	female	-2.55	1	shigella negative	no diarrhea	47723	undetermined	0	NA	17	case	3.48728
ICS.000060.6.m24	ICS.000060.6	2016-07-13	24	female	-1.98	7	shigella negative	no diarrhea	55272	undetermined	0	NA	17	case	3.23541
ICS.000060.6.m6	ICS.000060.6	2016-07-13	6	female	-1.43	1	shigella negative	diarrhea	53553	undetermined	0	NA	17	case	2.76432
ICS.000060.6.sv3	ICS.000060.6	2016-07-13	6	female	-1.21	1	shigella negative	diarrhea	48287	undetermined	0	NA	17	case	2.77521
ICS.000060.6.sv4	ICS.000060.6	2016-07-13	11	female	-1.62	6	shigella negative	diarrhea	41065	undetermined	0	NA	17	case	3.41062
ICS.000061.7.m12	ICS.000061.7	2016-08-01	12	female	-0.78	7	shigella negative	no diarrhea	44384	undetermined	0	NA	18	case	3.46319
ICS.000061.7.m18	ICS.000061.7	2016-08-01	18	female	-0.49	1	shigella negative	no diarrhea	37467	undetermined	0	NA	18	case	3.61587
ICS.000061.7.m24	ICS.000061.7	2016-08-01	24	female	-1.12	7	shigella negative	no diarrhea	50763	undetermined	0	NA	18	case	3.24266
ICS.000061.7.m6	ICS.000061.7	2016-08-01	6	female	1.08	1	shigella negative	no diarrhea	42799	undetermined	0	NA	18	case	3.27766
ICS.000061.7.sv1	ICS.000061.7	2016-08-01	2	female	1.19	9	shigella positive	diarrhea	55382	35	0	NA	18	case	1.64468
ICS.000062.8.m12	ICS.000062.8	2016-06-24	12	female	-1.83	6	shigella negative	no diarrhea	42725	undetermined	0	NA	23	control	3.15025
ICS.000062.8.m18	ICS.000062.8	2016-06-24	18	female	-2.52	12	shigella negative	no diarrhea	34751	undetermined	0	NA	23	control	3.36558
ICS.000062.8.m24	ICS.000062.8	2016-06-24	24	female	-1.95	6	shigella negative	no diarrhea	36670	undetermined	0	NA	23	control	3.35948
ICS.000062.8.m6	ICS.000062.8	2016-06-24	6	female	-1.43	12	shigella negative	no diarrhea	61660	undetermined	1	amoxicillin	23	control	2.86172
ICS.000062.8.sv4	ICS.000062.8	2016-06-24	7	female	-1.46	1	shigella negative	diarrhea	40982	undetermined	1	amoxicillin	23	control	3.15479
ICS.000064.0.m12	ICS.000064.0	2016-08-06	12	female	-0.97	8	shigella negative	no diarrhea	38093	undetermined	0	NA	18	control	3.44986
ICS.000064.0.m18	ICS.000064.0	2016-08-06	18	female	-1.14	1	shigella negative	no diarrhea	52041	undetermined	0	NA	18	control	3.13603
ICS.000064.0.m24	ICS.000064.0	2016-08-06	24	female	-0.9	7	shigella negative	no diarrhea	44827	undetermined	0	NA	18	control	3.34697
ICS.000064.0.m6	ICS.000064.0	2016-08-06	6	female	0.24	2	shigella negative	no diarrhea	45092	undetermined	0	NA	18	control	2.93488
ICS.000064.0.sv1	ICS.000064.0	2016-08-06	7	female	0.44	3	shigella negative	diarrhea	39773	undetermined	0	NA	18	control	3.21858
ICS.000065.1.m12	ICS.000065.1	2016-06-12	12	female	-2.53	6	shigella negative	no diarrhea	44198	undetermined	1	erythromycin	19	control	2.77427
ICS.000065.1.m18	ICS.000065.1	2016-06-12	18	female	-1.76	12	shigella negative	no diarrhea	25932	undetermined	0	NA	19	control	2.95025
ICS.000065.1.m24	ICS.000065.1	2016-06-12	24	female	-1.61	5	shigella negative	no diarrhea	43305	undetermined	0	NA	19	control	3.08768
ICS.000065.1.m6	ICS.000065.1	2016-06-12	6	female	-0.99	12	shigella negative	no diarrhea	47425	undetermined	0	NA	19	control	2.10024
ICS.000065.1.sv2	ICS.000065.1	2016-06-12	7	female	-1.16	1	shigella negative	diarrhea	47119	undetermined	0	NA	19	control	2.69872
ICS.000065.1.sv3	ICS.000065.1	2016-06-12	8	female	-1.21	2	shigella negative	diarrhea	55091	undetermined	0	NA	19	control	2.77264
ICS.000067.3.m12	ICS.000067.3	2016-06-29	12	male	-2.54	6	shigella negative	no diarrhea	40303	undetermined	0	NA	25	control	3.1105
ICS.000067.3.m18	ICS.000067.3	2016-06-29	18	male	-2.69	12	shigella negative	no diarrhea	32422	undetermined	0	NA	25	control	3.66443
ICS.000067.3.m24	ICS.000067.3	2016-06-29	24	male	-1.44	6	shigella negative	no diarrhea	35025	undetermined	0	NA	25	control	3.6743
ICS.000067.3.m6	ICS.000067.3	2016-06-29	6	male	-0.53	1	shigella negative	no diarrhea	54772	undetermined	0	NA	25	control	2.78832
ICS.000067.3.sv3	ICS.000067.3	2016-06-29	4	male	-0.72	10	shigella negative	diarrhea	31745	undetermined	0	NA	25	control	1.67074
ICS.000067.3.sv4	ICS.000067.3	2016-06-29	6	male	-0.44	1	shigella negative	diarrhea	45488	undetermined	0	NA	25	control	2.37275
ICS.000067.3.sv5	ICS.000067.3	2016-06-29	8	male	-0.74	3	shigella negative	diarrhea	55159	undetermined	0	NA	25	control	1.53471
ICS.000067.3.sv6	ICS.000067.3	2016-06-29	9	male	-0.21	4	shigella negative	diarrhea	56666	undetermined	0	NA	25	control	1.41934
ICS.000071.8.m12	ICS.000071.8	2016-07-02	12	female	-1.71	6	shigella negative	no diarrhea	49097	undetermined	0	NA	19	case	3.3789
ICS.000071.8.m18	ICS.000071.8	2016-07-02	18	female	-1.97	12	shigella positive	no diarrhea	20029	35	0	NA	19	case	3.84992
ICS.000071.8.m24	ICS.000071.8	2016-07-02	24	female	-1.89	6	shigella negative	no diarrhea	53553	undetermined	0	NA	19	case	4.15608
ICS.000071.8.m6	ICS.000071.8	2016-07-02	6	female	-1.21	12	shigella negative	no diarrhea	24508	undetermined	0	NA	19	case	3.2348
ICS.000071.8.sv2	ICS.000071.8	2016-07-02	6	female	-0.77	1	shigella negative	diarrhea	30880	undetermined	0	NA	19	case	4.00409
ICS.000072.9.m12	ICS.000072.9	2016-09-16	12	male	-0.73	9	shigella negative	no diarrhea	41581	undetermined	0	NA	28	control	3.9052
ICS.000072.9.m18	ICS.000072.9	2016-09-16	18	male	-1.69	3	shigella negative	no diarrhea	34813	undetermined	0	NA	28	control	3.63485
ICS.000072.9.m24	ICS.000072.9	2016-09-16	24	male	-1.34	9	shigella negative	no diarrhea	25969	undetermined	0	NA	28	control	3.51617
ICS.000072.9.m6	ICS.000072.9	2016-09-16	6	male	0.87	3	shigella negative	no diarrhea	39252	undetermined	0	NA	28	control	3.91495
ICS.000072.9.sv9	ICS.000072.9	2016-09-16	18	male	-1.17	3	shigella negative	diarrhea	49263	undetermined	0	NA	28	control	3.27405
ICS.000073.0.m12	ICS.000073.0	2016-08-19	12	male	-2.42	8	shigella negative	no diarrhea	39990	undetermined	0	NA	20	case	4.14674
ICS.000073.0.m18	ICS.000073.0	2016-08-19	18	male	-1.95	2	shigella negative	no diarrhea	34034	undetermined	0	NA	20	case	3.86586
ICS.000073.0.m24	ICS.000073.0	2016-08-19	24	male	-3.21	8	shigella negative	no diarrhea	47324	undetermined	0	NA	20	case	3.47753
ICS.000073.0.m6	ICS.000073.0	2016-08-19	6	male	-0.77	2	shigella positive	no diarrhea	52655	26	0	NA	20	case	2.11261
ICS.000073.0.sv11	ICS.000073.0	2016-08-19	21	male	-3.25	5	shigella negative	diarrhea	54146	undetermined	0	NA	20	case	2.86088
ICS.000073.0.sv2	ICS.000073.0	2016-08-19	5	male	-0.42	1	shigella negative	diarrhea	66438	undetermined	0	NA	20	case	2.34748
ICS.000073.0.sv9	ICS.000073.0	2016-08-19	16	male	-2.29	12	shigella negative	diarrhea	46028	undetermined	0	NA	20	case	3.35619
ICS.000075.2.m12	ICS.000075.2	2016-07-22	12	female	-1.05	7	shigella negative	no diarrhea	62895	undetermined	0	NA	21	control	3.56597
ICS.000075.2.m18	ICS.000075.2	2016-07-22	18	female	-2.72	1	shigella negative	no diarrhea	35038	undetermined	0	NA	21	control	4.1948
ICS.000075.2.m24	ICS.000075.2	2016-07-22	24	female	-2.02	7	shigella negative	no diarrhea	34538	undetermined	0	NA	21	control	3.8832
ICS.000075.2.m6	ICS.000075.2	2016-07-22	6	female	-0.9	1	shigella negative	no diarrhea	59546	undetermined	0	NA	21	control	2.8822
ICS.000075.2.sv5	ICS.000075.2	2016-07-22	11	female	-1.78	6	shigella negative	diarrhea	56886	undetermined	0	NA	21	control	2.67273
ICS.000075.2.sv7	ICS.000075.2	2016-07-22	16	female	-1.72	11	shigella negative	diarrhea	52926	undetermined	0	NA	21	control	3.32598
ICS.000075.2.sv8	ICS.000075.2	2016-07-22	19	female	-2.44	2	shigella negative	diarrhea	60872	undetermined	0	NA	21	control	3.07255
ICS.000076.3.m12	ICS.000076.3	2016-07-23	12	female	-1.36	7	shigella negative	no diarrhea	64067	undetermined	0	NA	21	case	3.73982
ICS.000076.3.m18	ICS.000076.3	2016-07-23	18	female	-1.83	1	shigella positive	no diarrhea	41836	30	0	NA	21	case	3.82065
ICS.000076.3.m24	ICS.000076.3	2016-07-23	24	female	-1.98	7	shigella negative	no diarrhea	35627	undetermined	0	NA	21	case	4.17734
ICS.000076.3.m6	ICS.000076.3	2016-07-23	6	female	-1.21	1	shigella negative	no diarrhea	46576	undetermined	0	NA	21	case	3.5053
ICS.000078.5.m12	ICS.000078.5	2016-08-10	12	male	0.24	8	shigella negative	no diarrhea	64927	undetermined	0	NA	22	case	3.0532
ICS.000078.5.m18	ICS.000078.5	2016-08-10	18	male	-0.13	1	shigella positive	no diarrhea	48392	31	0	NA	22	case	2.98515
ICS.000078.5.m24	ICS.000078.5	2016-08-10	24	male	-1.24	8	shigella negative	no diarrhea	57532	undetermined	0	NA	22	case	2.85171
ICS.000078.5.m6	ICS.000078.5	2016-08-10	6	male	-0.21	2	shigella negative	no diarrhea	68318	undetermined	0	NA	22	case	2.69677
ICS.000078.5.sv1	ICS.000078.5	2016-08-10	2	male	0.78	10	shigella negative	diarrhea	64895	undetermined	0	NA	22	case	2.71633
ICS.000078.5.sv2	ICS.000078.5	2016-08-10	5	male	0.53	1	shigella negative	diarrhea	63997	undetermined	0	NA	22	case	2.98544
ICS.000078.5.sv3	ICS.000078.5	2016-08-10	5	male	-0.28	1	shigella negative	diarrhea	53616	undetermined	0	NA	22	case	3.09473
ICS.000078.5.sv4	ICS.000078.5	2016-08-10	6	male	0.17	2	shigella negative	no diarrhea	49757	undetermined	0	NA	22	case	3.92275
ICS.000079.6.m12	ICS.000079.6	2016-05-07	12	female	-1.63	5	shigella negative	no diarrhea	76277	undetermined	0	NA	7	control	2.72726
ICS.000079.6.m18	ICS.000079.6	2016-05-07	18	female	-1.9	11	shigella negative	no diarrhea	49553	undetermined	0	NA	7	control	2.77958
ICS.000079.6.m24	ICS.000079.6	2016-05-07	24	female	-2.05	6	shigella negative	no diarrhea	84029	undetermined	0	NA	7	control	1.81831
ICS.000079.6.m6	ICS.000079.6	2016-05-07	6	female	-1.08	11	shigella negative	no diarrhea	75448	undetermined	0	NA	7	control	3.16159
ICS.000079.6.sv4	ICS.000079.6	2016-05-07	11	female	-1.14	4	shigella negative	diarrhea	72036	undetermined	1	amoxicillin	7	control	3.06236
ICS.000081.9.m12	ICS.000081.9	2016-09-04	12	female	-2.18	8	shigella negative	no diarrhea	62444	undetermined	0	NA	23	case	3.16901
ICS.000081.9.m18	ICS.000081.9	2016-09-04	18	female	-2.93	2	shigella negative	no diarrhea	49798	undetermined	0	NA	23	case	3.85971
ICS.000081.9.m24	ICS.000081.9	2016-09-04	24	female	-2.11	8	shigella negative	no diarrhea	68245	undetermined	0	NA	23	case	3.49495
ICS.000081.9.m6	ICS.000081.9	2016-09-04	6	female	-1.43	3	shigella negative	no diarrhea	67951	undetermined	0	NA	23	case	3.4497
ICS.000081.9.sv3	ICS.000081.9	2016-09-04	17	female	-1.99	1	shigella positive	diarrhea	70840	26	0	NA	23	case	2.90416
ICS.000081.9.sv5	ICS.000081.9	2016-09-04	19	female	-2.61	4	shigella positive	diarrhea	55448	33	0	NA	23	case	3.60379
ICS.000082.0.m12	ICS.000082.0	2016-08-20	12	male	-0.61	8	shigella negative	no diarrhea	62055	undetermined	0	NA	24	control	3.3785
ICS.000082.0.m18	ICS.000082.0	2016-08-20	18	male	-0.84	2	shigella negative	no diarrhea	73079	undetermined	0	NA	24	control	2.72694
ICS.000082.0.m24	ICS.000082.0	2016-08-20	24	male	-0.92	8	shigella negative	no diarrhea	63833	undetermined	1	amoxicillin	24	control	2.58771
ICS.000082.0.m6	ICS.000082.0	2016-08-20	6	male	-0.11	2	shigella negative	no diarrhea	73975	undetermined	0	NA	24	control	2.85179
ICS.000082.0.sv10	ICS.000082.0	2016-08-20	23	male	-0.65	7	shigella negative	diarrhea	68863	undetermined	0	NA	24	control	3.66334
ICS.000082.0.sv6	ICS.000082.0	2016-08-20	15	male	-0.46	11	shigella negative	diarrhea	45888	undetermined	0	NA	24	control	3.94418
ICS.000085.3.m12	ICS.000085.3	2016-09-22	12	male	-1.45	9	shigella negative	no diarrhea	46870	undetermined	0	NA	24	case	3.5137
ICS.000085.3.m18	ICS.000085.3	2016-09-22	18	male	-1.62	3	shigella positive	no diarrhea	49877	29	0	NA	24	case	2.84718
ICS.000085.3.m24	ICS.000085.3	2016-09-22	24	male	-1.44	9	shigella negative	no diarrhea	57406	undetermined	0	NA	24	case	3.36614
ICS.000085.3.m6	ICS.000085.3	2016-09-22	6	male	-0.35	3	shigella negative	no diarrhea	68287	undetermined	0	NA	24	case	2.9934
ICS.000085.3.sv4	ICS.000085.3	2016-09-22	17	male	-2.25	2	shigella positive	diarrhea	69132	22	0	NA	24	case	2.95273
ICS.000085.3.sv6	ICS.000085.3	2016-09-22	19	male	-1.9	4	shigella negative	diarrhea	62608	undetermined	0	NA	24	case	3.10109
ICS.000089.7.m12	ICS.000089.7	2016-08-30	12	male	-1.45	8	shigella negative	no diarrhea	68073	undetermined	0	NA	25	case	2.65427
ICS.000089.7.m18	ICS.000089.7	2016-08-30	18	male	-2.58	2	shigella negative	no diarrhea	67094	undetermined	1	cotrimoxazole	25	case	3.65718
ICS.000089.7.m24	ICS.000089.7	2016-08-30	24	male	-3.05	8	shigella negative	no diarrhea	60010	undetermined	0	NA	25	case	3.48573
ICS.000089.7.m6	ICS.000089.7	2016-08-30	6	male	-1.37	2	shigella negative	no diarrhea	41308	undetermined	0	NA	25	case	3.90605
ICS.000089.7.sv10	ICS.000089.7	2016-08-30	17	male	-3.12	2	shigella positive	diarrhea	72508	31	0	NA	25	case	3.26814
ICS.000089.7.sv12	ICS.000089.7	2016-08-30	18	male	-2.58	2	shigella negative	diarrhea	52924	undetermined	1	cotrimoxazole	25	case	3.80787
ICS.000089.7.sv13	ICS.000089.7	2016-08-30	20	male	-2.49	5	shigella negative	diarrhea	61798	undetermined	0	NA	25	case	4.02853
ICS.000092.1.m12	ICS.000092.1	2016-05-26	12	male	-0.65	5	shigella negative	no diarrhea	24245	undetermined	0	NA	26	case	3.7608
ICS.000092.1.m18	ICS.000092.1	2016-05-26	18	male	-0.84	11	shigella negative	no diarrhea	63658	undetermined	0	NA	26	case	3.16272
ICS.000092.1.m24	ICS.000092.1	2016-05-26	24	male	-0.92	5	shigella negative	no diarrhea	65595	undetermined	0	NA	26	case	3.50633
ICS.000092.1.m6	ICS.000092.1	2016-05-26	6	male	-0.77	11	shigella negative	no diarrhea	66368	undetermined	0	NA	26	case	2.46087
ICS.000092.1.sv1	ICS.000092.1	2016-05-26	5	male	-0.28	10	shigella negative	diarrhea	77840	undetermined	0	NA	26	case	2.06319
ICS.000092.1.sv11	ICS.000092.1	2016-05-26	17	male	-0.35	10	shigella negative	diarrhea	24971	undetermined	0	NA	26	case	3.72638
ICS.000092.1.sv13	ICS.000092.1	2016-05-26	20	male	0.1	1	shigella negative	diarrhea	44197	undetermined	0	NA	26	case	2.81394
ICS.000092.1.sv2	ICS.000092.1	2016-05-26	5	male	0.19	10	shigella negative	diarrhea	75190	undetermined	1	amoxicillin	26	case	2.16753
ICS.000092.1.sv3	ICS.000092.1	2016-05-26	8	male	0.08	1	shigella positive	diarrhea	90632	34	0	NA	26	case	1.70088
ICS.000092.1.sv5	ICS.000092.1	2016-05-26	9	male	-0.92	2	shigella negative	diarrhea	74205	undetermined	0	NA	26	case	3.01462
ICS.000092.1.sv7	ICS.000092.1	2016-05-26	12	male	-1.57	5	shigella negative	diarrhea	71260	undetermined	0	NA	26	case	2.44396
ICS.000093.2.m12	ICS.000093.2	2016-05-17	12	male	-1.24	5	shigella negative	diarrhea	53888	undetermined	0	NA	26	control	3.13094
ICS.000093.2.m18	ICS.000093.2	2016-05-17	18	male	-1.43	11	shigella negative	no diarrhea	47498	undetermined	1	amoxicillin	26	control	3.03575
ICS.000093.2.m24	ICS.000093.2	2016-05-17	24	male	-1.08	5	shigella negative	no diarrhea	39513	undetermined	0	NA	26	control	3.47717
ICS.000093.2.m6	ICS.000093.2	2016-05-17	6	male	-0.86	11	shigella negative	no diarrhea	68730	undetermined	0	NA	26	control	2.76929
ICS.000093.2.sv1	ICS.000093.2	2016-05-17	8	male	-0.06	1	shigella negative	diarrhea	64480	undetermined	0	NA	26	control	3.23144
ICS.000093.2.sv4	ICS.000093.2	2016-05-17	16	male	-0.97	9	shigella negative	diarrhea	57755	undetermined	0	NA	26	control	3.24565
ICS.000093.2.sv5	ICS.000093.2	2016-05-17	17	male	-0.62	10	shigella negative	diarrhea	16987	undetermined	0	NA	26	control	3.83254
ICS.000093.2.sv6	ICS.000093.2	2016-05-17	17	male	-0.62	10	shigella negative	diarrhea	26155	undetermined	0	NA	26	control	3.2045
ICS.000097.6.m12	ICS.000097.6	2016-09-04	12	female	-2.99	8	shigella negative	no diarrhea	39925	undetermined	1	amoxicillin	15	control	3.21124
ICS.000097.6.m18	ICS.000097.6	2016-09-04	18	female	-4.52	2	shigella negative	no diarrhea	31467	undetermined	0	NA	15	control	3.64328
ICS.000097.6.m24	ICS.000097.6	2016-09-04	24	female	-4.37	8	shigella negative	no diarrhea	36975	undetermined	0	NA	15	control	3.41771
ICS.000097.6.m6	ICS.000097.6	2016-09-04	6	female	-2.54	3	shigella negative	no diarrhea	23083	undetermined	0	NA	15	control	3.18544
ICS.000098.7.m12	ICS.000098.7	2016-10-26	12	female	-1.83	10	shigella negative	no diarrhea	27783	undetermined	0	NA	27	control	3.28173
ICS.000098.7.m18	ICS.000098.7	2016-10-26	18	female	-2.59	4	shigella negative	no diarrhea	23238	undetermined	0	NA	27	control	3.64332
ICS.000098.7.m24	ICS.000098.7	2016-10-26	24	female	-1.92	10	shigella negative	no diarrhea	23658	undetermined	0	NA	27	control	3.64074
ICS.000098.7.m6	ICS.000098.7	2016-10-26	6	female	-1.39	4	shigella negative	no diarrhea	39491	undetermined	0	NA	27	control	3.08082
ICS.000099.8.m12	ICS.000099.8	2016-09-27	12	female	-1.01	9	shigella negative	no diarrhea	38635	undetermined	1	amoxicillin	27	case	3.21989
ICS.000099.8.m18	ICS.000099.8	2016-09-27	18	female	-1.11	3	shigella negative	no diarrhea	30510	undetermined	1	erythromycin	27	case	3.16281
ICS.000099.8.m24	ICS.000099.8	2016-09-27	24	female	-0.74	9	shigella positive	no diarrhea	45906	34	0	NA	27	case	3.8162
ICS.000099.8.m6	ICS.000099.8	2016-09-27	6	female	-0.11	3	shigella negative	no diarrhea	34218	undetermined	0	NA	27	case	2.66505
ICS.000099.8.sv2	ICS.000099.8	2016-09-27	6	female	-0.11	3	shigella negative	diarrhea	33554	undetermined	0	NA	27	case	2.77232
ICS.000099.8.sv4	ICS.000099.8	2016-09-27	7	female	0.01	4	shigella negative	diarrhea	66223	undetermined	1	amoxicillin	27	case	1.21893
ICS.000099.8.sv8	ICS.000099.8	2016-09-27	15	female	-1.18	12	shigella negative	diarrhea	34384	undetermined	0	NA	27	case	3.35106
ICS.000100.1.m12	ICS.000100.1	2016-10-09	12	male	-1.15	10	shigella negative	no diarrhea	36262	undetermined	1	amoxicillin	30	control	3.35787
ICS.000100.1.m18	ICS.000100.1	2016-10-09	18	male	-3.06	4	shigella negative	no diarrhea	46679	undetermined	0	NA	30	control	3.15149
ICS.000100.1.m24	ICS.000100.1	2016-10-09	24	male	-3.21	10	shigella negative	no diarrhea	37496	undetermined	0	NA	30	control	2.92182
ICS.000100.1.m6	ICS.000100.1	2016-10-09	6	male	-1.47	4	shigella negative	no diarrhea	32040	undetermined	0	NA	30	control	2.83201
ICS.000100.1.sv11	ICS.000100.1	2016-10-09	17	male	-2.59	3	shigella negative	diarrhea	46289	undetermined	0	NA	30	control	2.82369
ICS.000100.1.sv9	ICS.000100.1	2016-10-09	15	male	-3.03	1	shigella negative	no diarrhea	57999	undetermined	0	NA	30	control	1.85641
ICS.000101.2.m12	ICS.000101.2	2016-10-28	12	male	-0.44	10	shigella negative	no diarrhea	42450	undetermined	1	amoxicillin	28	case	3.23845
ICS.000101.2.m18	ICS.000101.2	2016-10-28	18	male	-1.69	4	shigella negative	diarrhea	34316	undetermined	0	NA	28	case	3.40882
ICS.000101.2.m24	ICS.000101.2	2016-10-28	24	male	-1.7	10	shigella negative	no diarrhea	33468	undetermined	0	NA	28	case	2.92907
ICS.000101.2.m6	ICS.000101.2	2016-10-28	6	male	0.77	4	shigella negative	no diarrhea	47496	undetermined	0	NA	28	case	2.77073
ICS.000101.2.sv3	ICS.000101.2	2016-10-28	10	male	0.06	8	shigella negative	diarrhea	49173	undetermined	0	NA	28	case	2.73108
ICS.000101.2.sv8	ICS.000101.2	2016-10-28	15	male	-0.93	1	shigella positive	diarrhea	21732	27	0	NA	28	case	3.5907
ICS.000104.5.m12	ICS.000104.5	2016-11-08	12	male	-0.48	11	shigella negative	no diarrhea	37820	undetermined	0	NA	29	case	3.40444
ICS.000104.5.m18	ICS.000104.5	2016-11-08	18	male	-1.58	5	shigella positive	no diarrhea	40544	26	0	NA	29	case	3.78778
ICS.000104.5.m24	ICS.000104.5	2016-11-08	24	male	-1.87	10	shigella negative	no diarrhea	41446	undetermined	0	NA	29	case	3.59192
ICS.000104.5.m6	ICS.000104.5	2016-11-08	6	male	0.45	5	shigella negative	no diarrhea	51976	undetermined	0	NA	29	case	2.87752
ICS.000104.5.sv5	ICS.000104.5	2016-11-08	7	male	-0.35	6	shigella negative	diarrhea	11135	undetermined	0	NA	29	case	2.72806
ICS.000104.5.sv7	ICS.000104.5	2016-11-08	10	male	0.54	9	shigella negative	diarrhea	39377	undetermined	0	NA	29	case	3.12846
ICS.000105.6.m12	ICS.000105.6	2016-11-08	12	male	0.11	11	shigella negative	no diarrhea	45049	undetermined	0	NA	29	control	3.52514
ICS.000105.6.m18	ICS.000105.6	2016-11-08	18	male	-1.14	5	shigella negative	no diarrhea	48826	undetermined	0	NA	29	control	3.41099
ICS.000105.6.m24	ICS.000105.6	2016-11-08	24	male	-0.72	10	shigella negative	no diarrhea	51546	undetermined	0	NA	29	control	3.28171
ICS.000105.6.m6	ICS.000105.6	2016-11-08	6	male	-0.07	4	shigella negative	no diarrhea	45821	undetermined	0	NA	29	control	2.69797
ICS.000105.6.sv1	ICS.000105.6	2016-11-08	2	male	1.08	1	shigella negative	diarrhea	95422	undetermined	0	NA	29	control	1.28091
ICS.000105.6.sv2	ICS.000105.6	2016-11-08	4	male	1.34	3	shigella negative	diarrhea	45560	undetermined	0	NA	29	control	1.23474
ICS.000105.6.sv4	ICS.000105.6	2016-11-08	7	male	2.14	6	shigella negative	diarrhea	45735	undetermined	1	amoxicillin	29	control	3.01019
ICS.000107.8.m12	ICS.000107.8	2016-10-27	12	male	-0.86	10	shigella positive	no diarrhea	38174	24	0	NA	30	case	3.26455
ICS.000107.8.m18	ICS.000107.8	2016-10-27	18	male	-2.21	4	shigella negative	no diarrhea	34889	undetermined	0	NA	30	case	3.6266
ICS.000107.8.m24	ICS.000107.8	2016-10-27	24	male	-1.51	10	shigella negative	no diarrhea	43964	undetermined	0	NA	30	case	3.57375
ICS.000107.8.m6	ICS.000107.8	2016-10-27	6	male	0.4	4	shigella negative	no diarrhea	34990	undetermined	0	NA	30	case	3.51795
