# Supplementary material for: Dynamics of the Gut Microbiome in Shigella-Infected Children during the First Two Years of Life
Source: mSystems. 2022 Sep 19;7(5):e00442-22. doi: 10.1128/msystems.00442-22 (PMC9600951; doi:10.1128/msystems.00442-22)
Supplement: DATA SET S5 [file msystems.00442-22-s0005.xlsx]

## Sheet: Relative_abundance_count_table
	Actinomyces_ihuae	Actinomyces_turicensis	Actinomyces_urinae	Actinomyces_urogenitalis	Akkermansia_muciniphila	Anaerococcus_hydrogenalis	Anaerococcus_lactolyticus	Anaerococcus_obesiensis	Anaerococcus_prevotii	Anaerococcus_provencensis	Anaerococcus_senegalensis	Anaerococcus_vaginalis	Anaerostipes_hadrus	Arcanobacterium_urinimassiliense	Bacteroides_caccae	Bacteroides_fragilis	Bacteroides_ovatus	Bacteroides_thetaiotaomicron	Bacteroides_uniformis	Bacteroides_vulgatus	Bifidobacterium_bifidum	Bifidobacterium_breve	Bifidobacterium_kashiwanohense	Bifidobacterium_longum	Bifidobacterium_ruminantium	Bilophila_wadsworthia	Blautia_faecis	Blautia_massiliensis	Blautia_obeum	Brachybacterium_muris	Campylobacter_hominis	Campylobacter_ureolyticus	Class_Bacteroidia	Class_Clostridia	Clostridium.sensu.stricto.1_neonatale	Collinsella_aerofaciens	Collinsella_bouchesdurhonensis	Collinsella_vaginalis	Coprococcus_catus	Coprococcus_comes	Coprococcus_eutactus	Corynebacterium_amycolatum	Corynebacterium_aurimucosum	Corynebacterium_phoceense	Corynebacterium_pyruviciproducens	Dermabacter_hominis	Dermabacter_jinjuensis	Dialister_propionicifaciens	Dorea_formicigenerans
ICS.000021.3.m12	0.000167392	0	0	0.000573916	0	0	0	0	0	0	0.00437611	0.0144675	0	0	0	9.56526e-05	0	0	0	0	0.0083696	0.00341958	0.0191544	0.0100196	0	0	0	0	0	0	0	0	7.17394e-05	0	0	0.000406524	0.000143479	0.000143479	0	0	0	0.00444785	0.00337175	0	0	0	0	0.010187	0.000884786
ICS.000021.3.m18	0	0	0	0	0.000397384	0.000397384	0	0	0	0	0	0	0.000480172	0	0	0.000894114	0	0	0	0	0.0589453	0.00745095	0.10428	0.101333	0	0	0	0.00261611	0	0	0	0	0	0	0	0.00970279	0	0	0	0	0	0	0	0	6.62306e-05	0	0	0.00452024	0.000811325
ICS.000021.3.m24	0.000826478	0	0	0	0	0	0	0	0	0	0.0140693	0.0209887	0.00172984	0	0	9.61021e-05	0	0	0	0	0	0.00046129	0.000595833	0.000326747	0	0	0.000115323	0.00046129	0.000172984	0	0.0295033	0.00048051	0	0	0	0	0	0	0	0	0	0	0.131987	0	0	0	0	0.00578535	0.000172984
ICS.000021.3.m6	0.000192651	0	0	0.0278994	0	0	0	0.0288276	0.000472871	0	0	0	0	0	0	0	0	0	0	0	0.00795124	0.0101229	0.000210165	0.202091	0	0	0	0	0	0	0	0.00404568	0	0	0	0	0	0	0	0	0	0	0	0	0	0	0	0.00511401	0
ICS.000021.3.sv1	0	0	0	0	8.58787e-05	0.00297713	0	0	0.000400767	0	0.00525291	0.0137692	0	0	0	0.000114505	0	0	0	4.29393e-05	0.0306301	0.00197521	0.0481064	0.41468	0	0	0	0	0	0	0	0	0	0	0	0.000271949	0	0	0	0	0	0	0	0	0	0	0	0.00800103	0
ICS.000022.4.m12	0	0.00515711	0	0	0	0	0	0	0	0	0	0.0363796	0	9.9944e-05	0	0.0759375	0	0.00309826	0.0030383	0	0.0190893	0.012473	0.0918686	0.0295435	0	0	9.9944e-05	0.000699608	0.00155913	0	5.99664e-05	5.99664e-05	3.99776e-05	9.9944e-05	0	0.000639642	0.0019589	0	0	0	0	0	0.000399776	0.00165907	0	0	0	0.00297833	0.00175901
ICS.000022.4.m18	0	0.000525342	0	0	0	0.000525342	0	0	0	0	0	0.0235262	0.00105068	0.000411137	0	0.0089765	0	0.000685229	0.000365455	0.000593865	0.0176332	0.00634979	0.117631	0.0126996	0	0	0	0.0135675	0.00148466	0	0	0	0	4.56819e-05	0	0	0.000867956	0	0.000388296	0.000525342	0	0	0	0	4.56819e-05	0	0	0	0.00331194
ICS.000022.4.m24	0	0	0.000231027	0	0.000519811	0	0	0	0.00129953	0	0	0.0172115	0	0	0.000837473	0.00326326	0	0	0.000144392	0.00017327	0.00554465	0	0.000952986	0.00349428	0.00124177	0	0.00410073	0	0.00895229	0	0.00418736	0.00153055	0.00034654	0.000231027	0	0.00277232	0.00034654	0	0.000317662	0	0	0	0	0	0	0	0	0	0.0023969
ICS.000022.4.m6	0	0	0	0	0	0	0	0	0	0	0	0.000253124	0	0	0	0	0	0	0	7.99339e-05	0	0.00682103	0.00034638	0.274027	0	0	0	0	0	0	6.66116e-05	0	0	0	0	0	0	0	0	0	0	0.00290427	0	0	0.00640804	0	0	0	0
ICS.000022.4.sv4	0.000463355	0	0	0	0	0	0	0	0	0.000261896	0	0.000423063	0	0	0	0.00251823	0	0	0.000362625	0	0.0254241	0.00693017	0.00082598	0.125106	0	0.0012289	0	0	0	0	0	0	0	0	0.000181313	0	0	0	0	0	0	0	0	0	0	0	0	0	0
ICS.000022.4.sv5	0.00339433	0	0	0.000214584	0	0	0	0	0	0.000273107	0	0.000351137	0	0	0	0.0118021	0	0	0.000253599	0	0.00370645	0.00963677	0.00524755	0.0680816	0	0	0	0	0	0	0.000156061	0	0	0	0	0.00189224	0	0	0	0	0	0	0	0	0.0364598	0	5.85229e-05	0	0
ICS.000022.4.sv7	0	0	0	0	0	0	0	0	0	0	0	0	0.000440117	0	0.000238397	0.00342924	0	0	0.00117364	0	0.00777539	0.0284242	0.239533	0.118098	0	0	0	0.000220058	0	0	0	0	0	0	0	0.00040344	0.001247	0	0	0	0	0	0	0	0	0	0	0	0.00110029
ICS.000022.4.sv8	0	0.000391752	0	3.56138e-05	0	0.000356138	0	0	0	0	0	0.0285089	0	0	0	0	0	0	0	0	0.00251077	0.0017985	0.0185548	0.0136935	0	0	0	0	0	0	0.000124648	0	0	0	0	0	0	0.000409559	0	0	0	0	0	0	0	0	0	0.000480786	0.000142455
ICS.000023.5.m12	0	0	0.000497053	0	0	0.00122488	0	0	0.000550309	0.002361	0	0.0153021	0.0023255	0	0	0	0	0	0	8.87595e-05	0.00218348	0.000639068	0.0153731	0.000940851	0	0.000266278	0	0	0.00074558	0	0.0255627	0	0.000230775	0	0	0.00250302	0	0	7.10076e-05	0	0	0.00102961	0.00951502	0.0437052	0	0.000674572	0.000213023	0.00225449	0.00102961
ICS.000023.5.m18	0	0	0.00196367	0	0	0.00113525	0	0	0.0015648	0.00064433	0.00214777	0.0130707	0	0	0	0.000429553	0	0	0	0.000767059	0.0090513	0.00193299	0.00457167	0.0117514	0.0150037	0	0	0	0	0	0.0132855	0.000552283	0.00064433	6.13648e-05	0	0	0	0	0	0	0	0	0	0	0	0	0	0	0.000582965
ICS.000023.5.m24	0	0	0.00111208	0	0	0	0	0	0	0.00178805	0.00327082	0.0128652	0.00431749	0	0	0	0	0	0	0	0.00087222	0.000479721	0.0114479	0.00261666	0.0170519	0	0	0.00165722	0.000610554	0	0.00582207	0.000719581	0	0.000174444	0	0.000283471	0	0	0.000283471	0.000457915	0	0	0	0	0	0	0	0	0.000414304
ICS.000023.5.m6	0	0	0	0	0	0	0	0	0	0	0	0.000181336	0	0	0	0	0	0	0	5.57958e-05	0.000390571	0.00308272	0.000446366	0.596987	0	0	0	0	0	0.000376622	4.18468e-05	0	0	0	0	0	0	0	0	0	0	0	0	0	0	0	0	0	0
ICS.000023.5.sv3	0	0	0	0	0	0	0	0	0	0	0.00104321	0.0129856	0	0	0	0.000249124	0	0	0	0.000186843	0.000326975	0.000513819	0.000653951	0.000186843	0	0	0	0	0	0	0.00428182	0	0	0	0	0	0	0	0	0	0	0	0	0	0	0	0	0	7.78513e-05
ICS.000027.9.m12	0	0.00363171	0	0	0	0	0	0	0	0	0	0.0032891	0.00374592	0	0	0.0109408	0	0	0	4.56819e-05	0.0303556	0.00753752	0.162902	0.153651	0	0	0	0.000296932	0	0	0	0	0	0	0	0.00776593	0	0	0	0	0	0	0.00472808	0.0233663	0.000205569	0.00173591	0	0	0
ICS.000027.9.m18	0	0.000808507	0	0	0	0.00124791	0	0	0.000474558	0	0	0.0581422	0.0035504	0.000316372	0	0.000931541	0	0	0	0	0.0275595	0.0262941	0.184832	0.0702698	0	0	0	0.00282977	0	0	0	0	0	0	0	0	0	0	0.00258371	0	0	0	0	0.00819053	0	0	0	0.000773354	0
ICS.000027.9.m24	0	0	0	0	0	0	0	0	0	0	0	7.64604e-05	0	0	0	0	0	0.000280355	0	0	0.000305842	0.00420532	0.0498522	0.00295647	0	0	0.00063717	0.000764604	0.00466408	0	0	0	0	0.000178408	0	0	0	0	0	0	0	0	0	0	0	0	0	0	0.00158018
ICS.000027.9.m6	0	0	0	0	0	0	0	0	0	0	0	0.000330213	0	0	0	0.00916825	0	0	0	0	0.103939	0.000194243	0.000485607	0.176431	0	0	0	0	0	0	7.76971e-05	0	0	3.88485e-05	0	0	0	0	0	0	0	0	0	0	0.000660425	0	0	0	0
ICS.000027.9.sv11	0.000548536	0	0	0	0	0.00236438	0	0	0.000321556	0	0	0.0863471	0	0.00018915	0	0	0	0	0	0	0.0094386	0.00179693	0.104997	0.000378301	0	0	0	0	0	0.00022698	0.0201445	0.00018915	0	0	0	0	0	0	0	0	0	0.00249678	0.00281834	0	0	0	0.000170235	0.000870092	0
ICS.000027.9.sv2	0	0	0	0	0	0	0	0	0	0	0	0.000189737	0	0	0	0	0	0	0	0	0.000202386	0	0.000265631	0.257738	0	0	0	0	0	0	6.32455e-05	0	0	0	0	0	0	0	0	0	0	0	0	0	0	0	0	0	0
ICS.000027.9.sv4	0.000321399	0	0	0	0	0.00102848	0.000578518	0	0.000353539	0	0	0.032863	0	0	0	0	0	0	0	0	0	0.135036	0.017452	0.116764	0	0	0	0.000787427	0.000192839	0	9.64196e-05	0	0	3.21399e-05	0	0	0	0	0	0	0	0.000578518	0.000578518	0	0.00306936	0	0.000176769	0	0.000755287
ICS.000027.9.sv5	0	0	0	0	0	0	0	0	0	0	0	0.00568078	0	0	0	6.62482e-05	0	0	0	0	0.00849633	0.00152371	0.0918366	0.116001	0	0	0	0	0	0.000149058	0	0	0	0	0	0.00114278	0	0	0	0	0	0	0.000414051	0.00101029	0.000331241	0	0	0	0.000132496
ICS.000027.9.sv8	0	0.00927248	0	0.000560325	0	0.00124718	0	0	0	0	0	0.0164121	0	0.00061455	0	0	0	0	0	0	0.0049887	0.0054225	0.133683	0.130014	0	0	0	0	0	0	0	0	0	0	0	0	0	0	0	0	0	0	0	0	0	0	0	0.0249074	0
ICS.000029.1.m12	9.56078e-05	0	0	0.0428705	0.00061189	0	0	0	0.00137675	0.000133851	0	0	0.000114729	0	0	0.00122378	0	0.000286823	0	7.64862e-05	0.000745741	0.000382431	0.00411113	0.00143412	0	0	0	0	0	0	0.000152972	0	0	0	0	0	0	0	0	0	0	0	0.000554525	0.00156797	0.0019504	0	0	0.00388168	0.000401553
ICS.000029.1.m18	0	0	0	0	0	0	0	0	0.00206802	0	0.00238272	0	0.00957583	0	0	0	0	0	0	0	0	0.00195563	0.0603098	0.00836199	0	0	0	0.00285477	0.00132623	0	0	0	0	0	0	0	0	0	0.00334929	0.000112392	0	0	0	0	0.0486434	0	0	0	0.00298964
ICS.000029.1.m24	0	0	0	0	0	0	0	0	0.000250342	0	0.0039721	0.00822791	0.00118495	0	0	0	0	0	0.000116826	0.000116826	0.000300411	0.000600821	0.129193	0.0133015	0	0	0.000233653	0.000851163	0.00168564	0	0.0530892	0	0.000100137	3.3379e-05	0	0.000517374	0	0	0.0009513	0.000233653	0	0	0.000150205	0	0	0	0	0	0.00211956
ICS.000029.1.m6	0.000311651	0	0	0	0	0	0	0	0	0	0	0.132365	0	0	0	0.000155825	0	0	0	0	0.00363592	0.000346278	0.000467476	0.233928	0	0	0	0.000190453	0	0	0	0	0	0	0	0	0	0	0	0	0	0	0	0	0.00185259	0	0	0.0127604	0
ICS.000029.1.sv12	0	0	0	8.05266e-05	0	0	0	0	0	0	0	0.0725746	0	0	0	0	0	0	0	0.000181185	0	0.00116764	0.121374	0.0663137	0	0	0	0.000825398	0	0	0.0112536	0	0	0	0	0	0.000523423	0	0.000644213	0	0	0	0	0	0.00012079	0	0	0	0.000744871
ICS.000029.1.sv19	0	0	0	0	0	0	0	0	0.000667026	0	0.00377126	0.00810693	0.00669591	0	0	0	0	0	0	0	0	0.000641371	0.0661895	0.000153929	0	0	0.000333513	0.000359168	0.000564406	0	0.0124426	0	0	0	0	0	0	0	0.00171887	0.000410477	0	0	0.00461787	0	0	0	0	0	0.0023859
ICS.000029.1.sv3	0	0	0	0	0	0	0	0	0	0	0	0.000191773	0	0	0	0.0404641	0.000728737	0	0	0	0.0269825	0.00205197	0.000728737	0.132956	0	0.00163007	0	0	0	0	5.75319e-05	0	0	0	0	0.000115064	0	0	0	0	0	0	0	0	0	0	0	0	0.00109311
ICS.000029.1.sv5	0	0	0	0	0	0	0	0	0	0	0	0.000415634	0	0	0	0.000895212	0	0	0	0	0	0.00938374	0.0485493	0.413716	0	0	0	0	0	0	0	0	0	0	0	0	0	0	0	0	0	0	0	0	0	0	0	0	0
ICS.000029.1.sv8	0	0	0	9.61446e-05	0	0	0	0	0	0	0	0.00117777	0	0	0	0.00031247	0	0	0	0	0.00855687	0.00137006	0.105975	0.0530959	0	0	0	0	0	0	0	0	0	0	0	0	0	0	0	0	0	0	0	0	4.80723e-05	0	0	0	0
ICS.000031.4.m12	0	0	0	0	0	0	0	0	0.00138669	0.00133716	0.00381339	0.0184727	0	0	0	0.00123811	0	0.000123811	0	0.00326862	0.00386292	0.00284766	0.0235737	0.022608	0	0	0	0.00168384	0.00205527	0	0.00794869	0	7.42868e-05	9.90491e-05	0	0	0	0	0	0	0	0	0	0	0	0	0	0.00292195	0.00217908
ICS.000031.4.m18	0	0	0.000212022	0	0	0.00175978	0	0	0.00311672	0	0.000996502	0.023174	0	0	0	6.36065e-05	0	0	0	0.000614863	0.00180218	0.00029683	0.0152232	0.00402841	0	0	0	0.00129333	0	0	0.0563341	0	0.00245945	0.00572458	0	0.00150535	0	0	0	0.00048765	0.00212022	0	0	0	0	0	0	0	0.0010177
ICS.000031.4.m24	0	0	0	0	0.000134725	0	0	0	0	0.000269451	0	0.00340182	0	0	0	0	0	0	0	0	0	0.000707309	0.111384	0.00205456	0	6.73627e-05	0.00447962	0.00414281	0.00255978	0	0.00202088	0.000134725	0	0.000370495	0	0.0357359	0	0	0.0019872	0.00333446	0	0	0	0	0	0	0	0	0.00121253
ICS.000031.4.m6	0	0	0	0	0	0.00171004	0	0	0	9.39585e-05	0.00125904	0.128761	0	0	0	0	0	0	0	0.000187917	0.00133421	0.00877572	0.000375834	0.0305553	0	0	0	0	0	0	0.000169125	0	0	0	0	0	0	0	0	0	0	0.000244292	0	0	0.000544959	0	0	0	0.000507376
ICS.000031.4.sv2	0.000724113	0	0	0.0024918	0	0	0.0109256	0.0525408	0	0	0	0.00519658	0	0.00125655	0	0	0	0	0	0	0.0041317	0.00394003	0.000553733	0.174277	0	0	0	0	0	0	0.00462154	0	0.000106487	0	0	0	0	0	0	0	0	0	0	0	0.00268348	0	0	0	0
ICS.000031.4.sv7	0	0	0.000114684	0	0	0	0	0	0	0	0	0.00665168	0.000275242	0	0	0	0	0.000366989	0	0.000114684	0.00862425	0.00619294	0.0128905	0.0683976	0.0660581	0	0.000711042	0.00444975	0.00133034	0	0.00426625	0	0	0.000206431	0	0	0	0	0	0.000298179	0	0	0	0	0	0	0	0	0.00162852
ICS.000033.6.m12	0	0	0.0013583	0	0.000987858	0	0	0	0.000658572	0	0.00903478	0.0280716	0	0.00057625	0	0.00819099	0	0	0	0.000802634	0.00281951	0.00364272	0.0142416	0.0757563	0	0.000164643	0	0.00111134	0	0	0.00436304	0	0	0.000452768	0.000144063	0.00473348	0	0	0	0	0	0	0.122103	0	0	0	0.000596831	0	0.00139946
ICS.000033.6.m18	0	0	8.55505e-05	0	0	0.00243819	0	0	0.00160407	0	0.0349902	0.0180512	0.000384977	0.000128326	0	0.00476944	0.000171101	0.00705792	0.00151852	0.00132603	0	0.00036359	0.00372145	0.00282317	0	0.000427753	0	0	0.000171101	0	0.000641629	0	0	0	0.000106938	0.000941056	0.000149713	0	0	0	0	0	0.000128326	0	0	0	0	0	0.000406365
ICS.000033.6.m24	0	0	0	0	0.00493245	0	0	0	0.00135821	0	0.0454286	0.0259132	0.00428908	0	0.00461077	0.00604046	0	0	0	0.00200157	0.0256273	0.000357424	0.000929302	0.00160841	0	0	0	0	0	0	0.00586175	0.000679105	0	0.000822074	0	0.000857817	0.00364572	0	0	0	0	0	0.0108657	0	0	0	0	0	0.00228751
ICS.000033.6.m6	0.0011395	0	0	0.000799648	0	0	0	0	0.000119947	0	0.000919595	0.0323858	0	0	0	0	0	0	0	0.000119947	0.00519771	0.000779657	0.000559754	0.0034185	0	0	0	0	0	0	0.0267482	0	3.99824e-05	0	0	0	0	0.00547759	0	0	0	0	0.00333853	0	0	0	0.000379833	0	0
ICS.000033.6.sv2	0	0	0	0.000590236	0	0.00151775	0	0	0	0	0	0.196492	0	0	0	0.00371005	0	0	0	8.43194e-05	0.00252958	0.00109615	0.00331656	0.0400517	0	0.000590236	0	0	0	0	0.0350769	0	8.43194e-05	0.000140532	0	0.000590236	0	0.00120858	0	0	0	0	0.00500295	0	0.000983726	0	0	0	0.000281065
ICS.000033.6.sv4	0.000152088	0	0	0.000282449	0	0.000912528	0	0	0	0	0.00399774	0.0299831	0.000456264	0.00106462	0	0.000499718	0	0	0	0.000260722	0.0145135	0.0187937	0.0504063	0.00947291	0	0	0	0	0	0	0.0781949	0	0.000651806	0	0	0.00269413	0.00041281	0	0	0	0	0	0	0	0	0	0	0	0.00110807
ICS.000034.7.m12	0	0	0	0	0	0	0	0	0.000521387	0	0.000753114	0.0644974	0	0.000444144	0	0	0	0	7.72424e-05	0.000270349	0.00712562	0.00113933	0.0128029	0.0195037	0	0	0	0.000405523	0	0	0	0	0	0	0	0	0	0	0	0	0	0.00100415	0.000251038	0.000463455	0	0	0	0.00739596	0.00133243
ICS.000034.7.m18	0	0	0	0	0	0	0	0	0	0	0.00433266	0.109772	0	0	0.000281126	0.000463032	0	0	0	0	0.00772271	0.00158754	0.0842718	0.00859916	0	0	0	0.0010749	0	0	0	0.00132295	0.000231516	0	0	0.00649898	0	0	0	0	0	0	0	0	0	0	0	0.00198442	0.00148832
ICS.000034.7.m24	0	0	0	0	0	0	0	0	0.000718415	0.000188156	0.0353221	0.0287366	0.000410523	0	0	0	0	0	0	0.000307892	0	0.000290787	0.000598679	0	0	0	0	0.00063289	0.00155657	0	0	0	0	0.00107762	0	0.00189867	0	0	0.000821046	0.00304471	0.000872362	0	0	0	0	0	0	0.00218946	0.000684205
ICS.000034.7.m6	0	0	0	0.00300263	0	0	0.0341957	0.0173779	0	0	0	0	0	0	0	0	0.000902345	0	0	0	0.000793441	0.000808999	0.000388942	0.00550741	0	0	0	0	0	0	0.0872941	0.000124461	0.000124461	0	0	0.000186692	0	0	0	0	0	0	0	0	0	0	0	0.0243011	0
ICS.000034.7.sv13	0	0	0	0	0	0	0	0	0.000466131	0	0	0.00235184	0.00326292	0	0	0	0	0	0.000656821	0.00302985	0.000423756	0.000148315	0.0402356	0.00353836	0	0.000826324	0.000339005	0.00116533	0.00427993	0	0	0	0	8.47511e-05	0	0.000275441	0	0	0.00805136	0.000339005	0.00281798	0	0	0	0	0	0	0	0.00442825
ICS.000034.7.sv7	0.000229321	0	0	0	0	0	0	0	0	0	0	0.0842139	0	0	0	0	0	0	7.05604e-05	0.000194041	0.0213798	0.0106193	0.133835	0.0357565	0	0.000141121	0	0.000317522	0	0	0	0	3.52802e-05	0	0	0.00130537	0	0	0	0	0	0	0	0	0	0	0	0.0025049	0.00239905
ICS.000037.0.m12	0	0.0129579	0	0	0	0	0	0	0	0	0	0.0928652	0	0.00138694	0.00035664	0.000832161	0	0	0	0	0.00259555	0.000812348	0.0121852	0.00832161	0	5.94401e-05	0	0	0	0	0.0355452	0.00164451	0	0	0	0	9.90668e-05	0	0	0	0	0	0.0166234	0	0	0	0	0.00649878	0
ICS.000037.0.m18	0	0.0176516	0	0	0	0	0.00468747	0	0	0	0	0.0502873	0	0.000333418	0	0	0	0	0	0.00111793	0.0198678	0.000647224	0.0329692	0.0798439	0	0	0	0	0	0	0.0224959	0.000353031	5.88385e-05	0	0	0	0.000431483	0	0	0	0	0	0.00288309	0	0	0	0	0.0035107	0.000784514
ICS.000037.0.m24	0	0	0	0	0	0	0	0	0	0	0.00116529	0.0497802	0	0	0	0	0	0	0	0	0.000470203	0.000163549	0.013227	0.0011244	0	0	0	0.000408873	0.000797301	0.000327098	0.00870898	0.000408873	0.000265767	0	0	0	0.000367985	0	0.000511091	0.00089952	0	0	0	0	0	0	0	0.000204436	0.000429316
ICS.000037.0.m6	0	0.00704667	0	0.00178307	0	0	0.00710373	0	0	0	0	0.0245207	0	0.000242497	0	0.00517802	0	0	0	0	0.00934326	0.000741755	0.0300981	0.449917	0	0	0	0	0	0.00028529	0.010085	0.000114116	9.98516e-05	0	0	0	0	0	0	0	0	0	0	0	0	0	0	0	0
ICS.000037.0.sv2	0	0	0	0.000367113	0	0	0	0	0	0	0.000734225	0.0480624	0	0	0	7.34225e-05	0	0	0	0	0.00355365	0.00212925	0.0725414	0.161074	0	0	0	0	0	0.000308375	0.0297802	0	0	0	0	0	0.000381797	0	0	0	0	0	0	0	0	0	0	0	0
ICS.000037.0.sv3	0	0	0	0	6.97642e-05	0	0	0	0	0	0	0.0186445	0	0	0	6.97642e-05	0	0	0	0	0.0207374	0.0016569	0.160876	0.273249	0	0	0	0	0	6.97642e-05	0.0020406	0	0	0	0.000313939	0	0.000366262	0	0	0	0	0	0.00033138	0	0	0	0	0	0
ICS.000037.0.sv7	0	0	0	0	5.48035e-05	0	0	0	0	0	0.00537075	0.0287536	0.00237482	0	0	0	0	0	0	0.000127875	0.00232002	0	0.13246	0.00569957	0	7.30714e-05	0	0.00111434	0.000748982	0	0.0255202	0	0	0	0	0.00199119	0.000694178	0	0.000986464	0.000895124	0	0	0.00445735	0	0	0	0	0	0.00224694
ICS.000038.1.m12	0	0	0	0.00235928	0.000111462	0	0	0	0	0	0.00494148	0.151012	0.000464425	0.00265651	0	0.000241501	0	0.00037154	0.000167193	0.00198774	0.00863831	0.00401263	0.0375255	0.00313951	0	0	0	0.00102174	0.000241501	0	0.000167193	0.000241501	0	0	0	0.000910273	0	0	0	0	0	0	0.000297232	0	0.00254505	0	0	0.00126324	0.00332528
ICS.000038.1.m18	0	0	0	0	0	0	0	0	0	0	0.0322145	0	0.00321018	0	0	0	0	0.000769693	0	0	0.00491853	0.0159007	0.0436284	0.0365135	0	0	0.00388601	0.0168582	0.00504994	0	3.7546e-05	0	0	0	0	0.0189983	0	0	0	0	0	0	0	0	0.00255313	0	0	0	0
ICS.000038.1.m24	0	0	0	0	0	0	0	0	0	0	0.00465396	0.101321	0.000756268	0.000853226	0.0034129	0.00261785	0	0.000232698	0.000213306	0	0.004111	0	0.0184607	0.000232698	0	0.000116349	0.00449883	0.000795051	0.00849347	0	0.0018228	0.00197793	0	0	0	0.0112471	0	0	0	0.000601136	0	0	0	0	0	0	0	0	0.00345169
ICS.000038.1.m6	0.00108135	0	0	0	0.000126158	0.0212306	0	0	0.000126158	0	0	0.0923656	0	0.0105612	0	0.00286559	0	0	0	0	0	0.00513643	0.0040731	0.0150669	0	0	0	0	0	0	9.01128e-05	0	0	0	0	0	0.000162203	0	0	0	0	0	0	0	0.0204376	0	0	0.00520852	0
ICS.000038.1.sv2	0	0	0	0.00118423	0	0.00272092	0	0	0	0	0	0.219295	0	0.00028196	0	0	0	0	0	0	0	0.000874077	0.00768342	0.0134354	0	0	0	0	0	0	2.8196e-05	0	0	0	0	0	0.000225568	0	0	0	0	0	0.00435628	0	0.0202165	0	0	0.00239666	0.000126882
ICS.000038.1.sv4	0	0	0	0.000842803	0	0	0	0	0	0	0	0.000479526	7.26554e-05	0	0	0	0	0	0	0	0.0278125	0.0173937	0.015432	0.13402	0	0	0	0	0	0	7.26554e-05	0	2.90622e-05	0	0	0	0	0	0	0	0	0	0.00244122	0	0.253073	0	0.000174373	0	0
ICS.000038.1.sv7	0	0	0	0	0	0	0	0	0	0	0	0.00261785	0.000549199	0	0	0	0	0	0	0	0.0611259	0.00406407	0.204668	0.0235973	0	0	0	0.00021968	0.00021968	0	0.0871579	0	0	0	0	0.00267277	0	0	0	0	0	0	0	0	0	0	0	0	0.00205034
ICS.000038.1.sv8	0.000325353	0	0	0	0	0	0	0	0	0	0.00803812	0.0577597	0.000669844	0	0.00103347	0.00181815	0	0	0	0.00070812	0.00225833	0.00149279	0.0217603	0.00315783	0	5.74152e-05	0	0.000497598	0.000765536	0	0.0364778	0	0	0	0	0.00233488	0	0	0	0	0	0	0	0	3.82768e-05	0	0	0.00390423	0.00229661
ICS.000041.5.m12	0	0	0.000130199	0	0	0.00075226	0	0	0	0	0	0.0244051	0.00556962	0	0	0.000245931	0	0	0	5.78662e-05	0.0161447	0.0191103	0.183913	0.0503725	0	0	0	0.00471609	0.000462929	0.000303797	0.00041953	0	0	0	0	0	0.00185172	0	0.000723327	0.000173599	0	0	0.000896926	0.000954792	0	0	0	0	0.00114286
ICS.000041.5.m18	0	0	0	0	0	0	0	0	0	0	0.000813384	0.00439967	0.0021074	0	0	0.00055458	0	0	0.000221832	0.000166374	0.010537	0.00203346	0.0539052	0.000850356	0	0	0	0.00974212	0.000720954	0	0.0399113	0	7.3944e-05	0	0	0.00221832	0.00367871	0	0.00136796	0.000147888	0	0	9.243e-05	0	7.3944e-05	0	0	0	0.00149737
ICS.000041.5.m24	0	0	0.000379111	0	0	0	0	0	0.000805611	0	0.00106625	0.00971472	0.00222728	0	0	0	0	0.000118472	0.000308028	0	0	0.000402805	0.0763909	0.0004265	0	0.000118472	0	0.0145484	0.000473889	0	0.00488105	0.000118472	0	7.10833e-05	0	0	0.00151644	0	0.000876694	0.00203772	0	0	0	0	9.47777e-05	0	0	0	0.00144536
ICS.000041.5.m6	0	0	0	0	0	0.00607068	0	0	0.00103219	0.00323653	0	0.0440168	0.000717285	0	0	0	0	0	0	0.000122463	0.00661302	0.00169699	0.0176347	0.00598321	0	0.00139958	0	0.000279916	0	0.000139958	0.00213436	0	0	0	0	0	0	0	0	0	0	0	0.0262771	0	0	0.0036564	0	0	0.00454864
ICS.000041.5.sv9	0	0	0.00035916	0	0	0	0	0	0	0	0.00107748	0.0151246	0.00203524	0	0	0	0	0.00017958	0.000518786	0.000259393	0.000139673	0.00023944	0.0691582	0.000419019	0	0.00011972	0	0.00606581	0.00113734	0.000758226	0.035038	0	3.99066e-05	0.000259393	0	0.000718319	0.0014965	0	0.00191552	0.000877946	0	0	0	0	0	0	0	0	0.00287328
ICS.000042.6.m12	9.4015e-05	0	0.000131621	0	0	0.000996559	0	0	0	0	0.0146851	0.022714	0.000282045	0.000958953	0.00361018	0	0	0	0	0.0049828	0.00825452	0.000902544	0.0121279	0.00430589	0	0	0	0.00114698	0	0	0.00866818	0	0	0	0	0.00195551	0	0	0	0.000244439	0	0	0.00483237	0.000413666	0	0	0	0	0.0050016
ICS.000042.6.m18	0	0	0	0	0	0	0	0	0.000713168	0	0	0.00278366	0.000874206	0	0	0.000345081	0	0	0	0	0.0104905	0.008466	0.00328978	0.038304	0	0	0	0.00200147	0	0	0.00943223	0	0	0.000299071	0	0.00462409	0	0	0	0	0	0.000667157	0.0327597	0	0	0	0	0	0.0021395
ICS.000042.6.m24	0	0	0.000504113	0	0	0	0	0	0	0	0.00577439	0.0517633	0	0	0.0001604	0	0	0	0	0.000297885	0.000481199	0.000779084	6.87427e-05	0.000366628	0	0	0	0.000206228	0	0	0	0.00105405	0.000114571	0.00153525	0	0.00139777	0	0	0	0	0	0	0.000618684	0	0	0	0	0	0.001604
ICS.000042.6.m6	0.000771645	0	0	0	0	0	0.00051443	0	0	0	0.00260644	0.0510314	0.000274363	0.000771645	0	0.0065847	0	0	0	0.000137181	0.0166675	0.00795651	0.00744208	0.0842464	0	0	0	0	0	0	0.000120034	0.0240582	0	0	0	0	0	0	0	0	0	0	0	0	0.000102886	0	0	0.012072	0
ICS.000042.6.sv2	6.49477e-05	0	0	0	0	0	0.000259791	0	0	0	0.000730662	0.0369715	0.00108787	0	0.000243554	0	0	0	0	6.49477e-05	0.0147107	0.00215951	0.0278626	0.114113	0	0	0	0	0	6.49477e-05	0	0.0284146	0	0	0	0.00237059	0.00201338	0	0	0	0	0	0	0	4.87108e-05	0	0	0.00613756	0.00214327
ICS.000043.7.m12	0	0	0	0	0.00149204	0	0	0	0	0	0.000712865	0.0104277	0.00426061	0	0.00056366	0.000182361	0	0.0003813	0	0	0.0102122	0.000431034	0.12369	0.013246	0	0	0.000895225	0	0.00964854	0	0.00102785	0	0	3.31565e-05	0	0	0	0	0	0	0	0	9.94695e-05	0	8.28912e-05	0	0	0	0.00295093
ICS.000043.7.m6	0	0	0	0	0	0	0	0	0	0	0	0.000161907	0	0	0.00264033	0	0	0	0	9.96351e-05	0.00480739	0.00250333	0.000186816	0.0578382	0	0	0	0	0	0	4.98175e-05	0	0	0	0	0	0	0	0	0	0	0	0	0	0	0.00298905	0	0	0
ICS.000001.1.m12	0	0	0	0	0	0	0	0	0	0	0	0.0563073	0	0.000137671	0	0.000393345	0	0.000295008	0.000413012	0.000845691	0.0177202	0.0036581	0.0403178	0.0838807	0	0	0	0	0	0	0.000137671	0.000747355	3.93345e-05	3.93345e-05	0	0	0	0	0	0	0	0	0.000590017	0.00531015	0	0.000255674	0	0.00300909	0
ICS.000001.1.m18	0	0	0	0	0	0	0	0	0	0	0	0.159799	0.000473402	0	0	0.00541782	0	8.7667e-05	0	0.000561069	0.00264754	0.00092927	0.0109058	0.0150086	0	0	0	0.000736403	0.000245468	0	8.7667e-05	0	0	0	0	0.00175334	0	0	0.000245468	0	0	0	0	0	0	0	0	0	0.00634709
ICS.000001.1.m24	0.000116822	0	0.00140187	0	0	0	0	0	0.00492991	0	0.00161215	0.0207944	0	0.000257009	0	9.34579e-05	0	0	0	0.000140187	0.000257009	0.000607477	0.00483645	0.000327103	0	0	0	0	0	0	0.052243	0	4.6729e-05	9.34579e-05	0	0.000327103	0	0	0.000186916	0	0	0.00240654	0.000420561	0	0	0	0	0.00151869	0.000397196
ICS.000001.1.m6	0	0	0	0	0	0.00327341	0	0.00349347	0	0	0	0	0	0	0	0	0	0	0	0	0	0	0.000247569	0.113634	0	0	0	0	0	0	0.00199431	0	0	0	0	0	0	0	0	0	0	0	0	0	0	0	0	0.00111406	0
ICS.000002.2.m12	0	0	0	0	0.011682	0	0	0	0	0	0	0.000860782	0.00117699	0	0	0	0.000333773	0	0.000316206	0.000772947	0.0318314	0.0057444	0.149319	0.0413	0.00321476	0	0.000474308	0.00259991	0	0	0.00128239	0	3.51339e-05	0	0	0.000966184	0.00397014	0	0	0	0	0	0.000368906	0	0	0	0	0	0.00233641
ICS.000002.2.m18	0	0	0	0	0.000566396	0	0	0	0	0.000365417	0	0.0772857	0.00063948	0.000749105	0	0.000109625	0	0	0	7.30834e-05	0.00228386	0.0030695	0.000401959	0.00224731	0	0.000109625	0	0.00383688	0	0	0.105386	0	0	0.000182708	0	0	0.00453117	0	0.000164438	0.000164438	0	0	0	0	0	0	0	0	0.00138858
ICS.000002.2.m24	0.000787468	0	0	0	0	0	0	0	0	0	0.00739657	0.0180274	0	5.62477e-05	0	0.00503417	0	0	0	0.000140619	0.012037	0.00680597	0.0141744	0.00866215	0	0.000253115	0	0.000928087	0	0	0.0906432	0	5.62477e-05	0.00036561	0	0	0.00036561	0	0	0	0	0	0.000196867	0	0	0	0	0	0.000928087
ICS.000002.2.m6	0.00059753	0	0	0.00227947	0	0.00132784	0	0	0	0	0	0.0152038	0	0	0	0	0	0	0	0.000177046	0.0466959	0.00185898	0.000575399	0.106714	0	0	0	0	0	0.000420484	0.0212676	0	0.000177046	0	0	0	0	0.00329748	0	0	0	0	0	0	0	0	0	0.00252291	0
ICS.000002.2.sv5	6.61846e-05	0	0	0	9.92769e-05	0.000264738	0	0	0	0.000794215	0	0	0	0.00137333	0	0	0	0	0	0	0.00289558	0.000794215	0.0778331	0.00974569	0.0006453	0	0	0.000314377	0	0	0.132667	0	0	0.000132369	0	0	0	0	0	0	0	0	0.0066681	0.000347469	0	0	0	0	0.000264738
ICS.000004.4.m12	0	0	0.000285749	0	0	0	0.00789893	0	0.000428624	0	0	0.0345348	0.000326571	0	0	0.00385762	0	0	0.000183696	0.000326571	0.00828673	0.000632731	0.0435359	0.00255133	0	0.00146957	0	0	0	0	0.0303915	0	0	4.08213e-05	0	0	0.00030616	0	0	0	0	0	0	0.0185533	0	0.000183696	0	0.0108381	0.00269421
ICS.000004.4.m18	0	0	0.000869925	0	0.000152237	0.00139188	0	0	0.000391466	0	0.00210957	0.0504339	0	0	0	0.0712686	0	0	0.000173985	0.000130489	0.025728	0.002849	0.00841652	0.0159196	0	0	0	0.0011744	0	0	0.00380592	0	0	2.17481e-05	0	0.000369718	0.000260977	0	0	0	0	0	0.00208782	0.000478458	0	0	0	0.00719863	0.000326222
ICS.000004.4.m24	0	0	0.000472275	0	0	0.00103042	0	0	0.00135242	0.000407874	0	0.0119572	0.000708413	0	0	0	0	0	0.000171736	0	0.00186763	0.000386407	0.0018891	0.000407874	0	0.000279072	0	0.00214671	0.000880149	0	0.0268124	0.000407874	0	0.0018247	0	0	0.000150269	0	0.000107335	0.0016315	0	0	0.00304832	0	0	0	0	0.00513063	0.00118069
ICS.000004.4.m6	0.000385864	0	0	0.0012219	0	0	0.00520917	0	0	0	0.00218657	0.0298402	0.000385864	0.000289398	0	0	0	0	0.000128621	0.00485546	0.013248	0.00176855	0.000643107	0.0443423	0	0	0	0	0	0	0.000289398	0.00369787	0	0	0.00157561	0.00443744	0	0.0065597	0	0	0	0	0	0	0	0	0	0.0175247	0.00147915
ICS.000005.5.m12	0	0	0	0	0	0	0	0	0	0	0	0.00203451	0.000834147	0	0	0.00331624	0	0	0	0.000569661	0.0127563	0.0452271	0.171672	0.0237427	0	0	0	0.00205485	0.000386556	0	0	0	0	0	0	0.000610352	0	0	0	0.000528971	0	0	0.000956217	0.00685628	0	0	0.000183105	0	0.00313314
ICS.000005.5.m18	0	0	0	0	0	0	0	0	0.00368779	0	0.0075129	0.0101022	0	0	0.000686557	0	0	0	0	0.00125542	0.0110045	0.00182428	0.00914102	0.00323663	0	0	0	0.0012358	0	0	0.0161831	0	0	3.92318e-05	0	0.000274623	0.00043155	0	0	0.000411934	0	9.80796e-05	0	0	0	0	0	0	0.00151043
ICS.000005.5.m24	0	0	0	0	0	0	0	0	0.00194498	0	0.00261184	0.0165879	0.00161156	0	0.000639066	0	0	0	0	0.000611281	0.00247291	0.000250069	0.0315921	0.000722423	0	0	0.000777994	0.0066963	0.0108086	0	0	0.000388997	0.000166713	0.000111142	0	0.00433454	0.00100028	0	0.000611281	0	0.0100306	0.0103362	0	0.00380661	0	0.000277855	0	0	0.00205613
ICS.000005.5.m6	0	0	0	0	0	0	0	0	0	0	0	0.12862	0	0	0.000107578	0.00479797	0	0.000215156	0.000107578	0.00019364	0.0176858	0.000365764	0.000559404	0.020784	0	0.00142003	0	0	0	0	0	0.00469039	0	0	0	0	0	0.00118336	0	0	0	0	0	0	0	0	0	0.00641164	0.000215156
ICS.000005.5.sv13	0	0	0	0	0	0	0	0	0.00193701	0	0.0237494	0.0357714	0	0	0	0	0	0	0	0	0.00317922	0.000821122	0.00566363	0.00781118	0	0	0	0	0	0	0	0	0	0	0	0	0	0	0	0	0	0.0151592	0	0.00724272	0	0	0	0.00187384	0
ICS.000005.5.sv6	0	0	0	0	0	0	0	0	0	0	0	0.000347476	0.00481254	0	0	0	0	0.00027798	0.000173738	0.000347476	0.0759755	0.0107891	0.127975	0.139477	0	0	0	0.000555961	0.000538587	0	8.68689e-05	0	0	0	0	0.000538587	0.00310991	0.000747073	0.00585496	0.00027798	0	0.000416971	0	0	0	0	0	0.000312728	0.00509052
ICS.000005.5.sv7	0	0	0	0	0	0	0	0	0	0	0	0.000292767	0.000128085	0	0	0	0	0	0	0	0.0147298	0.0116375	0.141992	0.0729721	0	0	0	0.000201277	0	0	0.000164681	0	0	0	0	0.000274469	0	0	0	0	0	0	0	0	0	0	0	0	0.000237873
ICS.000005.5.sv9	0	0	0	0	0	0	0	0	0	0	0.00306576	0.0334105	0	0	0	0	0	0	0	0.000187699	0.00221068	0.000667376	0.0203132	0.00809193	0	0	0	0.000896786	0	0	0.026549	0	0	0	0	0	0.000458821	0	0	0.000458821	0	0.00239838	0.00141817	0.000521387	0	0	0	0.0111577	0.00118876
ICS.000008.8.m12	0	0	0	0	0	0	0	0	0	0	0	0.000201854	0.000538278	0	0	0	0.000296053	0	0.000255682	0.000148027	0	0.000242225	0.0109405	0.103794	0	0	0	0	0.000161483	6.72848e-05	8.07417e-05	0	0	0	0	0	0	0	0	0	0	0	0	0	0	0	0	0	0.00289325
ICS.000008.8.m18	0	0	0	0.000739919	0	0.000647429	0	0.00105438	0	0	0	0.022845	0.000166482	0	0	0.00123936	0	0	0	0	0.0113578	0.0166297	0.000980392	0.0297632	0.00802812	0.000147984	0	0.000832408	0.000295967	0	0.0618572	0.000221976	0	0	0	0.000721421	0.000332963	0	0.000129486	0	0	0	0.00122087	0.00255272	0	0	0	0.00449501	0.000480947
ICS.000008.8.m24	0	0	0	0.00020585	0	0	0	0	0	0	0	0.00391116	0.00113218	0	0	0	0	0	0	0	0.000988081	0.0162416	0.0220877	0.00675189	0.0276457	0	0.000144095	0.00020585	0.000658721	0.000658721	0.00020585	0.00016468	0	0.000226435	0	0.000988081	0.000596966	0	0	0	0.00265547	0	0.0206262	0	0	0	0	0	0.00183207
ICS.000008.8.m6	0	0	0	0	0	0	0	0	0	0	0	7.04553e-05	0	0	0	0	0	0	0	4.22732e-05	0	0.00170502	0.00012682	0.585878	0	0	0	0	0	0.000211366	9.86374e-05	0	0	0	0	0	0	0	0	0	0	0	0	0	0	0	0	0	0
ICS.000008.8.sv2	0	0	0	0	0	0	0	0	0	0	0	0.000155311	0	0	0	0	0	0	0	0	0.000559119	0.0066473	0.00259369	0.382997	0	0	0	0	0	0	0	0	0	0	0	0	0	0	0	0	0	0	0	0	0	0	0	0	0
ICS.000008.8.sv3	0	0	0	0.00024503	0	0.00102607	0	0	0	0	0	0.00364483	0	0	0	0	0	0	0	0	0.000229716	0.000490061	0.0704616	0.00908144	0	0	0	0	0	0.000306288	0.000107201	0	0	0	0	0	0	0	0	0	0	0	0	0	0	0	0	0.000107201	0
ICS.000009.9.m12	0	0	0	0.0018018	0	0	0	0	0	0	0	0.0530839	0	0	0	0	0	0	0.0033264	0	0.00762301	0.002079	0.0501733	0.00984061	0	0	0	0	0	0	0.0037422	0.0024948	0	0	0	0	0	0	0	0	0	0	0	0.0349272	0	0	0	0	0
ICS.000009.9.m18	0	0	0	0	0	0.000147331	0	0	0	0	0	0.00399899	0.00128389	0	0	0.00955548	0	0	0	0.00023152	0.000736656	0.00414632	0.000463041	0.0054723	0.00309396	0	0	0.0015575	0	0.000399899	0.0371696	0.000526183	0	0	0	0.000505136	0	0	0	0	0	0	0	0.00107341	0	0	0	0.00349385	8.41893e-05
ICS.000009.9.m24	0	0	0	0	0	0.000505142	0	0	0.000646582	0	0	0.0313996	0	0	0	0	0	0	0	0	0.000545554	0.00113152	0.00535451	0.00442505	0.00547574	8.08228e-05	0	0.00014144	0.000202057	0	0.00121234	0.00208119	0	0.000343497	0	0.000484937	0.000343497	0	0	0	0	0	0.000565759	0	0	0	0	0	0.00135378
ICS.000009.9.m6	0	0	0	0	0	0	0	0	0	0	0	0.000263063	0	0	0	0	0	0	0	0	0.0454934	0.00304166	0.0048831	0.3455	0	0	0	0	0	0	0.000164414	0	0	0	0	0	0	0	0	0	0	0	0	0	0	0	0	0	0
ICS.000009.9.sv2	0	0	0	0	0	0	0	0	0.00165522	0	0	0	0	0	0	0	0	0	0	0	0	0	0.000211305	0.238563	0	0	0.00042261	0	0	0.00292305	0.000211305	0	0	0	0	0	0	0	0	0	0	0	0.00193696	0	0	0	0	0	0
ICS.000009.9.sv3	0.000104797	0	0	0.00172166	0	0	0	0	0	0	0	8.98257e-05	0	4.49129e-05	0	0	0	0	0	0	0.00661716	0.00531469	0.107387	0.391446	0	0	0	0	0	0	0.00281454	0	0	0	0	0	0	0	0	0	0	0	0	0	0	0	0	0.00014971	0
ICS.000009.9.sv4	0	0	0	0	0	0.000849537	0	0	0	0	0.00930715	0.0750991	0.000962809	0	0	0.000226543	0.000415329	0	0.000755144	0.000755144	0.0219181	0.00634321	0.140344	0.0110251	0	0	0.00013215	0.00130262	0.000434208	0	0.00723051	0	0	0	0	0	0.00371909	0	0	0	0	0	0.000358694	0	0	0	0	0	0.00500283
ICS.000009.9.sv5	0	0	0	0.000576144	0	0	0	0	0	0	0	0.000557559	0	0	0	0	0	0	0	0.000130097	0.00397725	0.0407018	0.0230272	0.253262	0	0	0	0	0	0	0	0	0	0	0	0	0	0	0	0	0	0	0.000483217	0	0	0	0	0	0
ICS.000010.1.m12	0	0	0	0	0.000112841	0	0	0	0	0	0	0.0223426	0.00112841	0	0.000188069	0	0	0	0.000188069	0.000131648	0.00347927	0.00270819	0.0189573	0.00930941	0	0.000188069	0.000470172	0	0.0024449	0	0.000112841	0.000658241	0	0	0	0.000394945	0	0	0	0.000451365	0	0	0.000959151	0.00139171	0	0.000150455	0	0	0.00317836
ICS.000010.1.m18	0	0	0	0	0	0	0	0	0	0	0	0.0391908	0.000260924	0	0	3.47899e-05	0	0	0	0	0.00551419	0.000852352	0.0242137	0.000695797	0	0	0.000313109	0	0	0	0.19084	0	0	0	0	0	0	0	0.000121765	0.000278319	0	0	0.000452268	0	0	0	0	0	0.000730587
ICS.000010.1.m24	0	0	0	0	0	0	0	0	0	0	0	0.101899	0	0	0	0	0	0	0	0	0	0	0.00182373	0.000806281	0	0.00013438	0	0.00143979	0.004089	0	0.0505654	0	0	0	0	0.00648864	0	0	0.0013822	0.000710295	0	0.0111344	0.0201954	0.0341518	0	0	0	0.00575915	0.00155497
ICS.000010.1.m6	0	0	0	0	0	0	0	0	0	0	0	0	0.00126921	0	0	0.0162177	0.00016117	0	0	0	0.0148881	0.0359006	0.000221609	0.0475855	0	0	0.000745412	0.00100731	0.00064468	0	0	0	0	0	0	0	0	0	0	0.000362633	0	0	0	0.00517759	0	0	0	0	0.00705119
ICS.000010.1.sv15	0	0	0	0	0	0	0	0	0	0	0	0.214009	0.00691122	0	0	0	0	0	0	0	0.000238318	0.000164989	0.000806614	0.000696621	0	0	0	0	0.00122825	0	0.0426956	0	0	0	0	0.00141157	0.00227319	0	0.000751618	0	0	0	0.000458304	0.0205687	0	0	0	0	0.000458304
ICS.000010.1.sv6	0	0	0	0	4.76198e-05	0	0	0	0	0	0	0	0.00265084	0	0	0.00460325	0	0	0	0	0.000285719	0.0208099	0.000412705	0.279639	0	0	0.000634931	0.0011905	0	0	0.000142859	0.000111113	0	0	0	0	0	0	0	0	0	0	0	0	0	0	0	0	0
ICS.000010.1.sv7	0	0	0	0	0	0	0	0	0	0	0	0.000686452	0	0	0	0.000114409	0	0	0	0	0	0.00066357	0.101755	0.0236368	0	0	0	0	0	0	0.000114409	0	0	0	0	0	0	0	0	0	0	0	0	0	0	0	0	0	0
ICS.000010.1.sv9	0	0	0	0	0	0	0	0	0	0	0	0.000711727	0	0	0	0.000189794	0	0	0	0	0.00045076	0.00310787	0.00839838	0.166117	0	0	0	0	0	0	0.00016607	0	0	0	0	0	0	0	0	0	0	0	0.00263339	0.000474485	0	0	0	0	0.000237242
ICS.000011.2.m12	0	0	0	0	0	0	0	0	0.000955196	0	0	0.13917	0.00245107	0	0	0.00931767	0	0.000865083	0.00178423	0	0.0120751	0.00252316	0.0729193	0.0635656	0	0	0	0	0	0	0	0.00225282	3.60451e-05	0	0	0.00124356	0	0	0	0	0	0.00108135	0.000126158	0	0	0.0105792	0	0	0.00156796
ICS.000011.2.m18	0	0	0	0	0	0.00227392	0	0	0.00307076	0	0.0143821	0	0.000757973	0	0	0	0	0	0	3.88704e-05	0.0100869	0.00769634	0.0677317	0.12355	0	0	0	0	0.000194352	0	7.77409e-05	0	0	0	0	0	0	0	0	0	0	0	0	0	0	0.000116611	0	0	0.00114668
ICS.000011.2.m24	0	0	0.000676148	0.000450765	0	0	0	0	0	0	0.0021186	0.077757	0.00317789	0	0	0	0	0	0	0	0.000878992	0.000270459	0.0121481	0.000540918	0	0	0	0.00114945	0.000202844	0	0.0336496	0	0	2.25383e-05	0	0.000991683	0	0	0	0	0	0	0	0	0	0	0	0.00567964	0.00038315
ICS.000011.2.m6	0.00321313	0	0	0	0	0	0	0	0	0	0	0.0576622	0	0	0	7.74248e-05	0	0	0	0	0	0.0146527	0.000251631	0.190446	0	0	0	0	0	0	0	0	0	0	0.000135493	0	0	0	0	0	0	0	0.000193562	0	0	0.0029615	0.00162592	9.67811e-05	0
ICS.000011.2.sv6	0.00101967	0	0	0.0239206	0	0.0321783	0	0	0	0	0	0.0266286	0.00033432	0	0	0.000150444	0	0	0	0.00016716	0.00541598	0.00819083	0.0701904	0.237233	0	0	0	0	0	0	0.00305902	0	0	0	0	0.00255754	0	0	0	0	0	0	0.000183876	0	0	0.000117012	0	0	5.01479e-05
ICS.000011.2.sv7	0	0	0	0	0	0	0	0	0	0	0	0.116215	0.00163896	0	0.00133704	0.00478747	0	0.000107826	0.000172522	0	0.0172737	0.0170365	0.0245843	0.0933126	0	0	0	0	0	0	0.000107826	0.0148153	0	0	0	0.001984	0	0	0	0	0	0	0	0	6.46956e-05	0	0	0	0
ICS.000011.2.sv9	0	0	0	0	0	0	0	0	0.000501361	0	0.00307979	0.124355	0	0.0046913	0	0.000179057	0	0	0	0.000143246	0.00322303	0.000949004	0.045964	0.0238325	0	0	0	0	0	0	0	3.58115e-05	0	0	0	0	0	0	0	0	0	0	0	0.000340209	0	0	0	0.00769947	0.000179057
ICS.000013.4.m12	0	0	0	0	0	0	0	0	0	0	0.000671421	0.00284775	0.00634377	0	0	0	0	0	0.000138915	0.000115762	0.000393591	0.000648268	0.109534	0.000717726	0	0	0	0	0.000162067	0	0.00118077	0	0	0	0	0	0.00284775	0	0	0	0	0	0.00275514	0.00398222	0	0	0	0.000115762	0.00597333
ICS.000013.4.m18	0	0	0	0	0	0	0.000464356	0	0.000947286	0	0.00447639	0.0322449	0.00178313	0	0	0	0	0	0	0.000204317	0	0	0.000222891	0.000204317	0	3.71485e-05	0.00206174	0.00219176	0.00796835	0	0.00196887	0.000111445	0	0	0	0	0.00336194	0	0.0013002	0.00222891	0.000278614	0	0	0	0.000204317	0	0	0.000817267	0.0011516
ICS.000013.4.m24	0	0	0	0	0	0.0011526	0	0	0.0024519	0	0	0.018777	0.00155078	0	0	0	0	0	0.000104782	0.000628694	0	0.000125739	0.000125739	0.000209565	0	0	0.00230521	0.00220043	0.0147953	0	6.28694e-05	0	0	0	0	0.0162832	0.000440086	0	0.00180225	0.00706232	0.00435894	0	0.00427512	0	0	0	0	0.000146695	0.00450564
ICS.000013.4.m6	0.000202243	0.00784252	0	0.00107863	0	0	0.0151907	0.00238197	0	0	0	0.0379542	0	0	0	0	0	0	0	0.0003146	0.00694366	0.00388755	0.00238197	0.171412	0	0	0	0.000269657	0	0	0.0170109	0	0	0	0	0	0	0	0	0	0	0	0.000247185	0	0	0	0	0.0233703	0
ICS.000013.4.sv2	0	0	0	0	0	0	0	0	0	0	0	0.000463748	0	0	0	0	0	0	0	0	0.000815556	0.000783574	0.000255861	0.3023	0	0	0	0	0	0.000207887	0.000111939	0	0	0	0	0.000271852	0	0	0	0	0	0	0	0	0	0	0	0	0
ICS.000013.4.sv9	0	0	0	0	0	0	0.000310084	0	0	0	0.0198011	0.0584066	0.0070212	0	0	0	0	0	0	0	0.00363242	0	0.000730913	0.000487275	0	0	0.00130678	0.00330018	0.0113845	0	0.00059802	0	0	0	0	0	0.00334448	0	0.00137323	0.00575871	0	0.000420829	0	0	0.00478416	0	0	0	0.000243638
ICS.000014.5.m12	0	0	0	0	0	0	0	0	0	0	0	0	0	0	0	0.0122667	0	0	0	0	0.0199111	0.0378667	0.0254222	0.0586667	0	0	0	0	0	0	0	0	0	0	0	0.0064	0	0	0	0	0	0	0.0188444	0	0.00266667	0	0	0	0.00782222
ICS.000014.5.m18	0	0	0	0.0012987	0	0	0	0	0	0	0.0243326	0.0626443	0	0	0	0	0	0	0	0	0.00647547	0.00310245	0.158117	0.00968615	0	0	0	0	0	0	0	0	0	0	0.000198413	0.00501443	0	9.01876e-05	0.000595238	0	0	0	0	0	0	0	0	0	0.000505051
ICS.000014.5.m24	0	0	0	0	0.000385753	0	0	0	0	0	0.0223737	0.01381	0.00272599	0	0.000282885	0	0	0	0	0.000180018	0.00370323	0	0.00555484	0.0162273	0	0	0.000668638	0.00136299	0.00331747	0	0.000797223	0	0	0	0	0.00118298	0.00110582	0	0.00241738	0.00100296	0	0	0.000720072	0	0	0	0	0	0.00149158
ICS.000014.5.m6	0	0	0	0	0	0	0	0	0.00523903	0	0	0	0	0	0	0	0	0	0	0	0.015765	0.00242784	0.000271535	0.0676442	0	0	0	0	0	0	4.7918e-05	0	0	0	0.000670852	0	0	0	0	0	0	0	0	0	0.000686824	0	0	0	0
ICS.000014.5.sv1	0	0	0	0	0	0.00332354	0	0	0	0	0	0.000367426	0.000551139	0	0	0.000167012	0	0	0	0	0.00888503	0.0271394	0.173609	0.0550471	0	5.01035e-05	0	0.000233817	0	0	0.000116908	0	0	0	0	0.0071147	0	0	0	0	0	0	0.0311811	0.00654686	0.000116908	0	0.000183713	0	0.000935266
ICS.000015.6.m12	0	0	0	0	0	0	0	0	0	0	0.000597308	0	0	0	0	0.0855857	0	0.00366918	0	0	0.00740235	0.0184525	0.00492779	0.0561043	0	0	0	0.000170659	0	0	0	0	0	0	0.000255989	0.00405316	0	0	0	0	0	0	0	0.00166393	0.0159993	0	0	0	0.00454381
ICS.000015.6.m18	0	0	0	0.000130888	0	0	0	0	0	0	0	0	0	0	0	0	0	0	0	0	0.0210916	0.00675006	0.0884613	0.0269255	0	0	0	0	0	0	9.34911e-05	0	0	0	0.00115929	0.00310391	0	0	0.0010658	0.00031787	0	0	0	0	0	0	0	0	0.00310391
ICS.000015.6.m24	0	0	0	0	0	0	0	0	0	0	0.000812258	0.00579657	0.00646114	0	0	0.000959941	0	0	0	0	0.0172789	0.0200849	0.0373454	0.0196419	0	3.69208e-05	0	0.000664574	0.00734724	0	0.00166144	0	0	0	0	0.0211187	0.000683035	0	0.000978401	0.000424589	0	0	0	0	0	0	0	0	0.00732878
ICS.000015.6.m6	0	0	0	0	0	0	0	0	0.00121171	0	0	0	9.14495e-05	0	0	0.0854138	0	0.00105167	0	0	0.0111797	0.000663009	0.000365798	0.020096	0	0	0	0	0	0	0.000137174	0	0	0	0.00144033	0	0	0	0	0	0	0	0	0	0	0	0	0	0
ICS.000015.6.sv2	0	0	0	0	0	0	0	0	0.000769759	0	0	0	0	0	0	0	0	0	0	0	0.000234274	0.000619154	0.000167339	0.720143	0	0	0	0	0	0	0	0	0	0	0	0	0	0	0	0	0	0	0	0	0	0	0.000970565	0	0
ICS.000015.6.sv5	0	0	0	0	0	0	0	0	0	0	0	0.000431085	0.00897441	0	0	0.000391896	0	0	0	0	0.00540816	0.047341	0.163381	0.257711	0	0	0	0	0	0	0	0	0	0	0	0.0291962	0	0	0	0	0	0	0	0.00572168	0.000117569	0	0	0	0.00133245
ICS.000019.0.m12	0	0	0	0	0	0	0	0	0	0	0	0.120856	0.00057041	0	0	0	0	0	0.000213904	0	0.00335116	0.00616756	0.0102317	0.0139037	0	0	0	0	0	0	0	0	0	0	0	0.0115508	0	0	0	0	0	0	0	0.00663102	0.00474153	0	0.000142602	0.000320856	0.00663102
ICS.000019.0.m18	0	0	0	0	0.00595302	0	0	0	0	0	0.000878609	0.0812982	0.000986193	0	0	0	0	0.000735162	0.00317375	0.0016317	0.00885781	0.000251031	0.0438049	0.00381926	0	0.00172136	0.000179308	0.00534337	0.000986193	0	0	0.0104536	0	0	0	0.00559441	0	0	0.00164963	0	0	0	0	0	0	0	0	0	0.00392684
ICS.000019.0.m24	0	0	0	0	0	0	0	0	0	0	0.00830183	0.039619	0.000259432	0	0	0	0	0	9.26544e-05	0.00022237	0	0	0.000537395	0.00063005	0	0.00022237	0.00022237	0	0.000463272	5.55926e-05	0	0.0181232	0	3.70617e-05	0	0	0	0	0.000648581	0.000315025	0	0	0	0	0	0	0	0.0171596	0.000908013
ICS.000019.0.m6	0.000314527	0	0	0	0	0.0403792	0	0	0.00104842	0	0	0	0	0	0.00736891	0	0	0	0	0	0.00898648	0.012596	0.000224662	0.169335	0	0	0	0	0	0	0.00901643	0	0	0	0	0	0	0	0	0	0	0	0	0	0	0	0	0	0
ICS.000019.0.sv3	0	0	0	0	0	0.000302537	0	0	0	0	0	0.00668463	0	0	0.00266521	0	0	0.000273724	0.000950831	0	0.0306139	0.0251538	0.109907	0.344143	0	0	0	0	0.000158472	0	0.00033135	0	0	0	5.76261e-05	0	0	0	0	0	0	0	0	0	0	0	0	0	0.00142625
ICS.000019.0.sv4	0	0	0	0	0	0.00713229	0	0	0	0	0	0.0176484	0	0	0	0	0	0	0	0	0.0654064	0.0175471	0.168055	0.28051	0	0	0	0	0	0	8.10488e-05	0	0	0	0	0	0	0	0	0	0	0	0	0	0	0	0	0	0.000263409
ICS.000019.0.sv5	0	0	0	0	0	0	0	0	0	0	0.00565815	0.00187748	0	0	0	0	0	0	0	0	0.00920735	0.0185433	0.0374981	0.421712	0	0	0	0	0	0	0	0	0	0	0	0	0	0	0	0	0	0	0	0	0	0	0	0	0.0143254
ICS.000019.0.sv9	0	0	0	0	0	0	0	0	0	0	0	0.00147057	0	0	0	0	0	0	0	0	0.00131577	0.00160988	0.020495	0.0381573	0	0	0	0.000216715	0	0	0	0	0	0	0	0	0	0	0	0	0	0	0	0	0	0	0	0	0
ICS.000020.2.m12	0	0.000818623	0	0.000125942	0.000104952	0	0	0	0	0.000230894	0	0.0717449	0.000776642	0.000104952	0	0.000881594	0	0	0	0.00136437	0.0137906	0.0257131	0.108142	0.00302261	0	0	0	0.00142734	0	0	0.00115447	0.000524758	0	0	0.000209903	0	0	0	0	0	0	0	0.00209903	0.0172121	0	0.000335845	0	0.00155328	0.00526857
ICS.000020.2.m18	0	0	0	0	0	0	0	0	0	0	0	0.0447203	0.00114442	0	0	0.00189269	0	0	0.000154056	0	0.00305911	0	0.000264096	0.00105638	0	0	0	0.000704256	0	0	0.0211497	0.00112241	0	0.000154056	0	0	0	0	0	0	0	0	0.00418152	0	0	0	0	0.00422554	0.00266297
ICS.000020.2.m24	0	0	0.00144256	0	0	0	0	0	0.00291043	0.000480854	0	0.00220181	0.000860476	0	0	0.00161972	0	0	0	0.000278389	0	0.00159441	0.0388733	0.000607395	0	0.000101233	0	0.0015691	0.000430238	0	0.0250044	0	0	0.0111862	0	0.000835168	0	0	0.000202465	0.000835168	0	0	0.000430238	0	0	0	0	0	0.00222712
ICS.000020.2.m6	0.00030121	0	0	0.00124249	0	0	0.000941283	0	0	0	0	0.0935259	0.000828329	0	0.000696549	0	0	0	0	0.000960108	0.0175267	0.0141004	0.0151547	0.0657957	0	0	0	0.00137427	0	0	0.0394021	0.000112954	0	0	0	0.00566652	0	0	0	0	0	0	0.00240968	0	0	0	0	0.00160018	0
ICS.000020.2.sv4	0	0	0	0.00227945	0	0	0	0.000591613	0.00149643	0	0.00212285	0	0	0	0	0	0	0	0	0.000121803	0.000783017	0.00772577	0.0859405	0.0142161	0	0	0	0	0	0	0.00111362	0.000121803	0	0	0	0	0	0.000313207	0	0	0	0	0	0	0	0	0	0.00361928	0.000713416
ICS.000020.2.sv8	0	0	0	0	0	0	0	0	0	0	0	0.0316695	0.0056744	0	0	0.000585852	0	0	0	0.00025108	0.00841954	0	0.293294	0.000703023	0	0	0	0.00256101	0.000636068	0	0.00895517	0.000719762	0	0	0	0.000535637	0	0	0.000652807	0	0	0	0.000351511	0	0	0	0	0.00112149	0.00296274
ICS.000043.7.m18	0	0	0	0	0.00011915	0	0	0	0	0	0	0.0250453	0.00100086	0	0	0.000667239	0	0	0.000309789	0	0.000476599	0.00219236	0.167834	0.00250214	0	0	0	0	0.00169193	0	0.0414641	0	0	0	0	0.000834048	0.000357449	0	0	9.53198e-05	0	0	0	0	0	0	0	0	0.00319321
ICS.000043.7.m24	0	0	0	0	0.00668702	0	0	0	0	0	0	0.0241851	0.00249307	0	0	0.00445024	0	0.000186398	0	0	0.00256297	0.0177311	0.121648	0.0227405	0	6.98991e-05	0	0	0.00132808	0	0.000116499	0	0	4.65994e-05	0	0.00293576	0	0	0	0.000209697	0	0	0	0	0	0	0	0.00146788	0.00193388
ICS.000043.7.sv13	0	0	0	0	0	0	0	0	0	0	0	0.0121388	0	0	0	0	0	0	0.00102007	0.00119858	0.000459031	0.000357024	0.029225	0.00043353	0	0	0	0	0.00446281	0	0.043404	0	5.10035e-05	0	0	0	0	0	0	0.000127509	0	0	0	0.00466682	0	0	0	0	0.00265218
ICS.000043.7.sv17	0	0	0	0	0	0	0	0	0.000255481	0	0	0.18239	0	0	0	0	0	0	0	4.64511e-05	0.000487737	0	0.0161185	0.025432	0	0	0	0	0	0	0.101891	0	0	0	0	0	0	0	0	0	0	0	0	0	0	0	0	0.0144695	0
ICS.000043.7.sv5	0	0	0	0	0	0	0	0	0	0	0	0.030121	0	0	0.00236977	0.0071093	0	0	0	0.0754792	0.0170249	0	0.110943	0.0776826	0	0	0	0	0	0	0.000166299	0	0	4.15749e-05	0	0.00145512	0	0	0	0	0	0	0	0	0	0	0	0.000124725	0
ICS.000043.7.sv7	0	0	0	0	0	0	0	0	0	0	0	0.0969925	0	0	0.00121268	0	0.000639414	0	0	0	0.00108039	0.000396878	0.0026679	0.0305375	0	0	0	0	0	0	0	0	0	0	0	0	0	0	0	0	0	0	0.00257971	0.00178595	0	0.000463024	0	0	0.000573268
ICS.000046.0.m12	0.00012876	0	0	0.000721055	0	0	0	0	0	0	0.00141636	0.039349	0	0.000154512	0	0.000180264	0	0	0	0	0.0202153	0.00177689	0.0384219	0.0407653	0	0	0	0	0	0	0.00162237	0.000669551	0	0	0	0	0	0	0	0	0	0.00896168	0.000721055	0	0	0	0	0.00195715	0.00293572
ICS.000046.0.m18	0	0	0.000273757	0.000102659	0	0	0	0	0	0	0.0076652	0.0353146	0.00516716	0	0	0.00153988	0	0	0	0	0.016665	0.00249803	0.111008	0.00328508	0	0.000205318	0.00369572	0.00591999	0.00232693	0	0.000855491	0.000273757	0	0	0	0	0	0	0.00116347	0	0	0.00677549	0.000684392	0	0	0	0	0	0.00219006
ICS.000046.0.m24	0	0	0	0	0	0	0	0	0	0	0.00677408	0.00851508	0.00848343	0	0	0	0	0	0	0	0.00405179	0	0.149061	0.00107626	0	0	0.00186762	0.00265899	0.00227913	0	0.0003482	0.000221582	0	0	0	0.000538128	0	0	0.000379855	0.000696401	0	0	0	0	0	0	0	0	0.00183597
ICS.000046.0.m6	0.00164797	0	0	0.00275286	0	0.00119852	0.000468174	0.00449447	0	0	0	0.180884	0	0	0	0.00213487	0	0	0	0	0.00408247	0	0.000505627	0.023109	0	0.000486901	0	0	0	0	0.0126032	0.000524354	0	0	0	0.000168542	0	0	0	0	0	0	0	0.00102998	0	0	0	0.000842712	0
ICS.000046.0.sv3	0	0	0	0.00027787	0	0	0	0.000740988	0	0	0	0.00909562	0	0	0	0	0	0	0	0	0.0015746	0.00361232	0.0730614	0.4877	0	0	0	0	0	0	0.00144493	0	0	0	0	0	0	0	0	0	0	0	0	0	0	0	0	0.0014264	0
ICS.000046.0.sv4	0	0	0	0.00169118	0	0	0.000363924	0	0	0	0	0.09066	0.00149851	0	0	0.000107037	0	0	0	0.000214073	0.0208293	0.0014557	0.0986663	0.0415088	0	0	0	0	0	0	0.00224777	0	0	0	0	0.000492368	0	0	0	0	0	0	0.00192666	0	0	0	0	0.00032111	0.000342517
ICS.000046.0.sv6	0	0	0	0	0	0	0	0	0.000276063	0	0.00366411	0.0223611	0.00318727	0	0	0	0	0	0	0	0.00396527	0	0.176454	0.00022587	0	0	0	0	0	0	0.00431662	0.00534558	0.00022587	0	0	0.00100386	0	0	0.000577222	0.000200773	0	0.00110425	0	0	0	0	0	0	0.00102896
ICS.000049.3.m12	0	0	0	0	0	0.00294484	0	0	0.000838147	0.000339789	0.00126855	0.0723298	0	0	0	0.000702231	0	0	0	0	0.00878922	0.00104202	0.00366972	0.00226526	0	0.000294484	0	0	0	0	0.0221996	0.0008608	4.53052e-05	0	0	0.000838147	0.000453052	0	0	0	0	0	0.000294484	0.00138181	0	0	0	0	0.000815494
ICS.000049.3.m18	0	0	0.000412519	0.00396018	0	0	0	0	0.00066003	0.00123756	0	0.0276387	0	0	0	0	0	0	0	0.000275012	0.00123756	0.000990045	0.00107255	0.000962543	0.00327265	0	0.000137506	0	0	0	0.00272262	0.00275012	5.50025e-05	0.000110005	0	0	0.00022001	0	0	0	0	0	0.00360266	0.201062	0	0	0.00189759	0.00242011	0.000330015
ICS.000049.3.m24	0	0	0.00741265	0	0	0	0	0	0	0	0.00243596	0.0258788	0.000550055	0	0	0	0	0	0	0	0.0107392	0.000628634	0.00209545	0.00201687	0	0	0	0.000523862	0.00041909	0	0.0116559	0.00154539	0	0.000392896	0	0.000392896	0.000445283	0	0.000157159	0	0	0	0.0237048	0.00646969	0	0	0	0.00120488	0.0007596
ICS.000049.3.m6	0.000293618	0	0	0.00163587	0	0	0	0.0016149	0	0	0.00203435	0.0849605	0	0	0	0.000272645	0	0	0	0.00245381	0.00532707	0.0011535	0.00545291	0.000922799	0	0	0	0	0	0	0.0160861	0	0	0	0	0.000440427	0	0	0	0	0	0	0.000188754	0	0	0	0	0.00434135	0
ICS.000049.3.sv2	0	0	0	3.73692e-05	0	0	0	0	0	0	0	0.000317638	0	0	0	0	0	0	0	0.000224215	0.000317638	0.000280269	0.0004858	0.392078	0	0	0	0	9.3423e-05	0	0.000224215	0	0	0	0	0	0	0	0	0	0	0	0	0	0	0	0	0.000168161	0
ICS.000052.7.m12	0	0	0	0	0.000158256	0	0	0	0	0	0.00249253	0.0539257	0.00199798	0	0	0	0	0.00069237	0.000731934	0.000158256	0.0313743	0.00870408	0.0959229	0.0616407	0	0.000158256	0	0.00320468	0.00621155	0	0	0	0	0	0	0	0	0	0.00089019	0.00049455	0	0	0	0	0	0	0	0	0.00377836
ICS.000052.7.m18	0	0	0	0	0	0	0	0	0	0	0	0.012876	0.00149121	0	0	0	0	0	0	0	0.0017493	0.000372803	0.0490379	0.000917668	0	0	0	0	0.000487511	0	0.0672765	0	0.000143386	0	0	0	0	0	0.000430157	0.000487511	0	0	0	0	0	0	0	0	0.00134782
ICS.000052.7.m24	0	6.74491e-05	0	0	0	0	0	0	0	0	0	0.00708215	0	0	0.00182113	0	0	0	0.000101174	0.000472144	0	0	6.74491e-05	0.000438419	0	0	0.00141643	0.00161878	0.0054971	0	0.0174019	0	0	0	0	0.0092068	0	0	0.00236072	0.000910563	0.00428302	0	0	0	0	0	0	0.000640766	0.00327128
ICS.000052.7.m6	0.000573695	0	0	0	0	0	0	0	0	0	0.00144671	0	0	0	0	0.00249433	0	0	0	0.00266893	0.0133945	0.015814	0.00364172	0.155322	0	0.000448979	0	0	0	0	0.0269637	0	0	0	0	0.00132199	0	0	0	0	0	0.000972787	0	0	0.000473922	0	0	0.00476416	0.00261904
ICS.000052.7.sv3	0	0	0	0	0	0.045822	0	0	0	0	0	0.000752591	0	0	0	0	0	0	0	0	0.0392422	0.00202124	0.0135466	0.214875	0	0	0	0	0	0	0.000172021	0	0	0	0	0	0	0	0	0	0	0	0	0.000451555	0	0	0	0	0.00113964
ICS.000056.1.m12	0	0	0	0.000125133	0	0	0	0	0	0	0	0.0283426	0	0	0	0.0244635	0	0	0	0.000312832	0.0157355	0.00822749	0.00200213	0.392761	0	0.000156416	0	0	0	0	0.0111994	0	0.000312832	0	0	0	0	0	0	0	0	0	0.000531815	0.00259651	0	0	0	0	0.00250266
ICS.000056.1.m18	0	0	0.00013037	0	0	0.000554071	0	0	0.00254221	0	0	0.00381331	0.000358516	0	0	0.000423701	0	0	0	0	0.00162962	0.005997	0.00182517	0.000651848	0.00143407	0.000358516	0	0	0	0	0.0122873	0	0	0.00013037	0	0	0.000358516	0	0	0	0	0.0025748	0.0177955	0.00123851	0	0.00495404	0.00541034	0.000456294	0.00175999
ICS.000056.1.m24	0	0	0.000431233	0	0	0	0	0	0.0025874	0	0	0.0235166	0	0	0	0.00112121	0	0	0	0	0.024954	0.00169618	0.0791456	0.00649724	0	0.000344986	0	0.00106371	0.000977461	0	0.00698597	0.000287489	0.000287489	0.00278864	0	0	0.000287489	0	0	0	0	0.00103496	0.00428358	0	0	0	0	0	0.00321987
ICS.000056.1.m6	0.000433729	0	0	0	0	0	0.00387805	0	0.0112259	0.00375048	0	0.049292	0	0	0	0	0	0	0	0	0.001888	0.00165837	0	0.0480929	0	0	0	0	0	0	0.0584003	0.00196454	0.000102054	0	0	0.00114811	0	0.000153081	0	0	0	0	0.000280648	0.0145937	0	0	0.000204108	0.00324021	0
ICS.000056.1.sv7	0	0.000582835	0	0	0	0	0	0	0.00198164	0	0.00174851	0.0194958	0	0	0	0.00413813	0	0	0.000116567	0	0.0287921	0.0118607	0.00332216	0.0901064	0	0.000611977	0	0	0	0	0.0430715	0.000699403	0	0.000466268	0	0	0	0	0	0	0	0	0	0.00311817	0	0	0	0.00139881	0.00119481
ICS.000057.2.m12	0	0	0.00227612	0.000470921	0	0	0	0	0	0	0	0.0195955	0	0	0	0.000837192	0	0	0	0.000287785	0.0051278	0.00447375	0.0388248	0.00201449	0	0.000183136	0	0.00057557	0.000627894	0	0.0423305	0	0.000209298	0	0	0	0.000549407	0	0	0	0	0	0.00172671	0.0100463	0	0	0	0.00758705	0.00164822
ICS.000057.2.m18	0	0	0.000293501	0	0	0.000796646	0	0	0.0012369	0	0	0.0487841	0.00067086	0	0	0	0	0	0	0	0.00786164	0.00469602	0.0620755	0.00545073	0	0	0	0.00190776	0	0	0	0.000440252	0	0	0	0	0.000628931	0	0	0	0	0	0.00113208	0.0122851	0	0	0	0.00584906	0.00205451
ICS.000057.2.m24	0	0	0.000200295	0	0	0	0	0	0.00155229	0.00518264	0	0.00998973	0	0	0	0	0	0	0	0	0	0	0.00693523	0.00122681	0	0	0.00110162	0.00227836	0.00242858	0	0.000776145	0.000200295	0	0.000175259	0	0	0.000275406	0	0.000600886	0.00105155	0.00483213	0.000826219	0.0202799	0.130968	0	0.000876293	0	0.00215318	0.00132696
ICS.000057.2.m6	0	0	0	0	0	0	0	0	0	0	0	0.000350727	0	0	0	0	0	0	0	4.5747e-05	0.00207387	0.00257708	0.00654183	0.0401507	0	0	0	0	0	0	0.000137241	0	0	0	0.000167739	0	0	0	0	0	0	0	0	9.14941e-05	0	0	0	0	0
ICS.000058.3.m12	0	0.00503173	0	0	0.000834408	0	0.00313535	0	0.000758553	0	0	0.0598751	0.000707983	0	0	0.000682697	0.000505702	0.000455132	0.000682697	0.00257908	0.00781309	0.00131482	0.0308478	0.00705454	0	0.00151711	0	0.0011884	0.000328706	0	0	0.000556272	0	0	0	0.00250322	0	0	0	0	0	0	0	0	0.000126425	0	0	0.00293307	0.0028825
ICS.000058.3.m18	0	0.0045045	0	0	0	0	0	0	0	0	0	0.044556	0	0	0	0.000952381	0	0	0	0.00023166	0.00996139	0.00249678	0.0735393	0.0829858	0	0	0	0.00138996	0	0	0	0.000900901	0	0	0	0.0116345	0.00208494	0	0	0	0	0	0	0	0.00455598	0	0	0	0.0037323
ICS.000058.3.m24	0	0	0	0	0	0	0	0	0	0	0	0.002963	0.00204918	0	0	0	0	0	0	5.53833e-05	0.000553833	0.0032953	0.160833	0.0194672	0	0.000138458	0	0.00647984	0	0	0.00476296	0	0	0	0	0	0.00221533	0	0	0	0	0	0	0	0.000193841	0	0	0	0.00382144
ICS.000058.3.m6	0	0.000428501	0	0	0	0	0	0	0.000122429	0	0	0.214271	0	0	0	0.00291789	0	0	0	0	0.0097331	0.00663157	0.0126306	0.0944948	0	0	0	0	0	0	0.000938622	0.000734574	0	0	0.000346882	0	0	0	0	0	0	0	0.000183643	0	0.000408097	0.000163239	0	0.00457068	0.00324437
ICS.000058.3.sv2	0	0	0	0	0	0	0	0	0	0	0	0.00026586	0	0	0	0	0	0	0	0.000102254	0.0109411	0.0012884	0.461941	0.0909444	0	0	0	0	0	0	6.13522e-05	0	0	0	0	0.000388564	0	0	0	0	0	0	0	0	0	0	0	0	0
ICS.000059.4.m12	0	0.00886521	8.423e-05	0.000231633	0	0.00025269	0	0	0.00042115	0	0	0.101855	0.00075807	0	0	0.00050538	0	0	0.000105288	0	0.000652783	0.000442208	0.00553812	0.00225315	0	0.000147403	0	0	0	0	0.0008423	0.00193729	0	6.31725e-05	0	0	0	0	0.000442208	0.000105288	0	0	0.000947588	0.00294805	0	0	0	0.00115816	0.00132662
ICS.000059.4.m15	0	0.0135747	0	0	0	0	0	0	0	0	0	0.109729	0	0	0	0	0	0	0	0	0.00791855	0	0.0328054	0.0644796	0	0	0	0	0	0	0.0282805	0	0	0	0	0	0	0	0	0	0	0	0	0.0169683	0	0	0	0	0
ICS.000059.4.m18	0	0.00213453	0	0	0	0	0	0	0	0	0	0.022252	0.00177563	0.000925594	0	5.6669e-05	0	0	5.6669e-05	0	0.00107671	0.000623359	0.0316591	0.00638471	0	0.000302235	0.00122783	0.00058558	0.00196453	0	0.0318669	0.00230454	0	0	0	0	0	0	0.000321124	0.000283345	0	0	0.00294679	0	0.000151117	0	0	0	0.00275789
ICS.000059.4.m24	0	0	0	0	0	0.00174631	0	0	0	0	0.0029846	0.07271	0	0	0	0	0	0	0	0	0	0	0.00279409	0.00177806	0.000539768	0	0	0	0	0	0.00374663	0.00139705	0	0	0	0	0	0	0.000190506	0	0	0	0.00117479	0	0	0	0	0.00254009	0.00101603
ICS.000059.4.m6	0.000323655	0.00825319	0	0.000601073	0	0.00136397	0.00589514	0.00344461	0	0	0.000901609	0.00728223	0	0	0	4.62364e-05	0	0	0	0.0002543	0.0027973	0.000161827	0.00328278	0.0134317	0	0	0	0	0	0	0.000184945	0.000462364	0	0	0	0.000878491	0	0	0	0	0	0	0.00494729	0.0100333	0.0005086	0.000647309	0.000277418	0.00589514	0
ICS.000059.4.sv6	0	0	0	0	0	0	0	0	0	0	0	0.0624796	0	0.000448029	0	0	0	0.00016292	0.000305474	0	0.000427664	0	0.00755539	0.00175138	0	0.000183284	0.00537634	0	0.000875692	0	0.0782828	0.000570218	0	4.07299e-05	0	0	0	0	0.000183284	0.000305474	0	0	0.00663897	0	0	0	0	0.00183284	0.0023216
ICS.000060.6.m12	0	0.00217211	0	0.000169696	0	0	0	0	0	0	0	0.146651	0	0	0	0	0	0	0	0	0.00106908	0.00152726	0.00125575	0.10886	0	0	0	0	0	0	0.0011709	0	6.78783e-05	0	0	0	0	0	0	0	0	0.00103514	0.000169696	0	0.000186665	0	0	0.000831509	0
ICS.000060.6.m18	0	0.00524602	0	0	0	0.00135673	0.00897703	0	0	0	0.00124367	0.0452921	0.00128889	0.00151501	0	0	0	0	0	0.000180897	0.00142457	0.000293958	0.000565304	0.00330137	0.00345966	0	0	0.000565304	0	0	0.0161677	0.000135673	4.52243e-05	0	0	0.000361795	0	0	0	0	0	0	0.0336695	0	0	0.000248734	0	0.00714544	0.00122106
ICS.000060.6.m24	0	0	0.000959936	0	0	0	0	0	0.00106861	0	0.00436499	0.00610375	0.00204666	0	0	0	0	0	0	5.4336e-05	0.0135478	0.00409331	0.000851264	0.00666522	0.0660726	0	0	0.00479968	0.000398464	0	0.0013584	0	0	0	0	0.00101427	0	0	0.00072448	0.00103238	0	0.0009056	0.0157937	0	0	0	0	0.000144896	0.00423821
ICS.000060.6.m6	0	0.00711497	0	0.000844785	0	0	0.00245926	0	0	0	0	0.000356687	0.000112638	0	0	0	0	0	0	0	0.00191485	0.00779079	0.0145678	0.0474769	0	0	0	0.000732147	0	0	0.000394233	0	0	0	0	0.000713374	0.000168957	0	0	9.3865e-05	0	0.00232785	0.000131411	0	0.00709619	0	0	0.00769693	0.000413006
ICS.000060.6.sv3	0	0.00169389	0	0.00106652	0	0	0.000794663	0	0	0	0	0.000773751	0	0	0	0	0	0	0	0.000167298	0.00100379	0.00443338	0.00332504	0.122922	0	0	0	0	0	0	0.000209122	0	0	0	0	0	0	0	0	0	0	0	0	0	0.0130701	0	0	0.0272486	0
ICS.000060.6.sv4	0	0.00187063	0	0	0	0.00467658	0	0	0.001083	0	0.013439	0.0844245	0	0	7.38407e-05	0	0	0	0	0.000196909	0.00866398	0.000467658	0.00100916	0.00280595	0.0211184	0	0	0	0	0	0.026435	0.00110761	0	0	0	0.000393817	0	0	0	0	0	0	0.00260904	0	0	0.000147681	0	0.00351974	0.000541498
ICS.000061.7.m12	0.000113438	0	0	0	0.000499127	0.00111169	0.00065794	0	0	0	0	0.108016	0	0.00213263	0	0	0	0	0	0	0.0223473	0.0126597	0.0971028	0.0107993	0	0	0	0.00161082	0.000771377	0	0.0244345	0	0	0	0	0.00074869	0	0.000158813	0	0	0	0	0.00576264	0.0502757	0	0.00156544	0	0.0139075	0.000794065
ICS.000061.7.m18	0	0	0	0	8.04419e-05	0.00160884	0.00120663	0	0.0015284	0	0	0.086341	0	0	0	0.000858047	0	0.000750791	0.00013407	0.000777605	0.0221483	0.0104574	0.097576	0.00335175	0	0.000214512	0	0.00190379	0	0	0.00627447	0.0214244	0	0	0	0.00217193	0	0	0	0	0	0	0.0283692	0.00241326	0	0.000750791	0	0.00860728	0.00193061
ICS.000061.7.m24	0	0	0.00821363	0	6.00998e-05	0.00280466	0	0	0.0210349	0	0.00222369	0.0151852	0	4.00665e-05	0	0	0	0	0	0	0.000320532	0	0.000781297	0.000360599	0	0	0	0	0	0	0.00100166	0	0	4.00665e-05	0	0	0	0	0	0	0	0	0.0529679	0.0337761	0	0.000280466	0	0.00122203	0
ICS.000061.7.m6	0.000327409	0	0	0.000397568	0	0	0.00577643	0	0	0	0	0.121843	0	0.000865295	0	0.00147334	0	0.000280636	0.000187091	0.000163704	0.00884004	0.00196445	0.00114593	0.144949	0	0	0	0	0	0	0.0378391	0.000140318	0	0	0	0.000374181	0	0	0	0	0	0	0	0.00240879	0	0.000140318	0	0.00460711	0
ICS.000061.7.sv1	0	0	0	0	0	0	0	0	0	0	0	0	0	0	0	0	0	7.22752e-05	0	0	0.00637829	0.000614339	0.000180688	0.545859	0	0	0	0	0	0	7.22752e-05	0	0	0	0	0.000578202	0	0	0	0	0	0	0	0	0	0	0	0	0
ICS.000062.8.m12	0	0	0.000118103	0.000212585	0	0.000779478	0	0	0	0	0	0.19709	0	0	0	0	0	0	0	0	0	0.00108655	0.0157077	0.0161565	0	0	0	0	0	0	0.00590514	0	0	0	0	0	0	0	0	0	0	0	0.0123063	0.0503827	0	0.000944822	0	0.00980253	0
ICS.000062.8.m18	0	0	0.000778659	0	0	0.00124009	0	0	0.00250901	0	0.00409517	0.0157462	0.00121125	0	0	0.00158616	0	0	0	0	0.000201875	0.000490267	0.0592358	0.0156885	0	0	0	0	0	0	0.0112473	0.000403749	0	0	0	0	0	0	0	0	0	0	0.0591492	0	0	0.000490267	0	0.00100937	0.000894016
ICS.000062.8.m24	0	0	0.00378165	0	0	0	0	0	0.000219226	0	0	0.0194015	0.000356242	0	0	0	0	0	0	0	0	0	0	0.000493259	0	0	0.000685082	0	0.000685082	0	0.0248822	0	0	0	0	0.00191823	0	0	0.000438452	0.00104132	0.000328839	0	0.000685082	0	0	0	0	0.00219226	0.000465856
ICS.000062.8.m6	0	0	0	0.00465599	0	0.000405574	0.00418553	0	0	0	0	0.302201	0	0	0	0	0	0	0	0	0.00491556	0.0103178	0.000405574	0.0637725	0	0	0	0	0	0	0.000535358	0	0	0	0	0.000973378	0	0	0	0	0	0	0.002401	0	0	0.000129784	0	0	0
ICS.000062.8.sv4	0	0	0	0.00369518	0	0.000905442	0.0212657	0	0	0	0	0.154977	0	0.000244714	0	0	0	0	0	0	0.000416014	0.000293657	0.00430697	0.0280932	0	0	0	0	0	0	0.0109632	0	7.34143e-05	0	0	0	0	0	0	0	0	0	0.000146829	0	0	0	0	0	0.000146829
ICS.000064.0.m12	0	0.00687059	0	0	0	0	0	0	0	0	0	0.0396441	0	0	0	0.000368537	0	0	0	0	0.0155575	0.00539644	0.0183479	0.0336159	0	0	0	0.00115826	0	0	0.0242182	0	0	0.000289565	0	0	0	0	0	0	0	0	0.00392229	0.00937138	0	0	0	0	0.00139518
ICS.000064.0.m18	0	0	0	0	0	0.00168843	0.00524198	0	0	0	0	0.034868	0.000844213	0	0	0	0	0	0	0.000117797	0.00198292	0.00202219	0.0625503	0.00212035	0	9.81643e-05	0	0.00402474	0.00153136	0	0.00535977	0.000235594	0.000628252	0	0	0	0.000215962	0	0	0	0	0	0.00394621	0	0	0	0.000392657	0.00147246	0.0041818
ICS.000064.0.m24	0	0	0	0	0	0	0	0	0.00168161	0	0.00627803	0.0277354	0.00257848	0	0	0	0	0	0	0	0.000224215	0.000134529	0.00517937	0.00304933	0.000919283	0	0.00170404	0.00221973	0.00210762	0	0.0044843	0	0.000179372	0.000358744	0	0	0.00143498	0	0.00121076	0.00100897	0	0	0	0	0	0	0	0	0.00219731
ICS.000064.0.m6	0	0.00277945	0	0.000578125	0	0	0	0	0	0	0	0.025771	0	0	0	0.000133413	0	0	0	0	0.0152758	0.00873858	0.00153425	0.207702	0	0	0	0	0	0	0.0121406	0	0	0	0	0	0	0	0	0	0	0	0.00271274	0	0	0	0.000111178	0.00204567	0
ICS.000064.0.sv1	0	0.018672	0	0.000428373	0	0	0	0	0	0	0	0.104296	0	0	0	0.00209147	0	0	0	0	0.00257024	0.000655159	0.00216707	0.0459116	0	0	0	0	0	0	0.0396875	0	0	0.000201588	0	0	0	0.0016379	0	0	0	0	0.0016379	0.00430893	0	0	0	0	0.00047877
ICS.000065.1.m12	0	0	0	0	0	0	0	0	0	0	0.00488037	0.00844418	0.0230172	0	0	0	0	0	0	6.80982e-05	0.0128479	0.015027	0.000976075	0.0632406	0	0	0	0.0179779	0	0	6.80982e-05	0	0	0	0	0	0	0	0	0	0	0	0	0	0	0	0	0.000158896	0.00181595
ICS.000065.1.m18	0	0	0	0	0	0	0	0	0.000390885	0	0.0133292	0.00547238	0.00113357	0	0	0	0	0	0	0.000234531	0.00535512	0.000938123	0.00214987	0.00801313	0.0130165	0	0	0	0	0	0.000195442	0	0	0.000312708	0	0	0.00179807	0	0	0	0	0.00398702	0.00207169	0	0	0	0	0	0.00050815
ICS.000065.1.m24	0	0	0	0	0	0.00231067	0.00150901	0	0.00040083	0	0.0568471	0.0217863	0	0	0	0	0	0	0	4.71565e-05	0.00040083	0.000919551	0.00165048	0.00447986	0	0	0	0	0	0	0.0118834	0.000636612	9.43129e-05	0	0	0	0	0	0	0	0	0	0	0.000919551	0	0	0	0.00591814	0.000424408
ICS.000065.1.m6	0	0.000211251	0	0	0	0	0	0	0	0	0	0.0105414	0.000190126	0	0.000338002	0	0	0	0	0.000190126	0.056721	0.0274204	0.00124638	0.452183	0	0	0	0	0	0	0.00137313	6.33754e-05	0	0	0	0.00137313	0	0	0	0	0	0	0	0	0	0	0	0.00118301	0.000253501
ICS.000065.1.sv2	0.000258137	0	0	0	0	0	0	0.0154882	0	0	0.00854002	0	0	0	0	0	0	0	0	0.000172091	0.0196829	0.00184998	0.00161335	0.13621	0	0	0	0	0	0	0	0	0	0	0	0	0	0	0	0	0	0	0	0	0.00445286	0.000451739	0	0	0
ICS.000065.1.sv3	0.000387883	0	0	0	0	0	0	0	0	0	0	0.125693	0	0	0	0.00306612	0	0	0	5.54119e-05	0.0169745	0.00609531	0.0167898	0.111803	0	0	0	0	0	0	0	0	0	0	0	0.00210565	0	0	0	0	0	0	0.00057259	0.00088659	0	0	0	0	0
ICS.000067.3.m12	0	0	0	0.00010071	0	0	0	0	0.00030213	0	0	0.0219296	0	0	0	0	0	0	0	0	0.00203938	0	0.00460748	0.00211491	0	0	0	0	0	0	0	0	0	5.0355e-05	0	0	0	0	0	0	0	0	0	0.00299612	0	5.0355e-05	0	0.0062692	0
ICS.000067.3.m18	0	0	0	0	6.1954e-05	0	0	0	0	0	0.00278793	0.0141565	0.00529707	0	0	0.000960287	0	0.000278793	0	0.000185862	0.00904529	0.00151787	0.0126696	0.00944799	0	0	0	0.00219937	0.000402701	0	0.00985069	0.00030977	0	0	0.000464655	0.00210644	0.000836379	0	0.00139397	0.000650517	0	0	0.000805402	0	0	0	0	0.00291184	0.00294282
ICS.000067.3.m24	0	0	0	0	0	0	0	0	0.00100069	0	0.0032022	0.0473468	0.00082914	0	0	0.000171546	0	0	0	8.57731e-05	0.000743367	0	0.0346809	0.00251601	0	0	0	0	0	0	0.0152962	0.000457457	0.000142955	0.000314501	0	0.00526075	0.00325938	0	0.000686185	0.00177264	0	0	0.000857731	0.00165828	0	0	0	0.00608989	0.00211574
ICS.000067.3.m6	0.000200976	0	0	0.0017357	0	0	0	0	0.000676009	0	0.00115104	0.073886	0	0	0	0	0	0	0	0	0.00442146	0.00281366	0.00140683	0.0747995	0	0	0	0	0	0	0.0103594	0.00162608	0	0	0	0.000657738	0	0	0	0	0	0	0.002229	0.000621197	0	0.000127894	0	0	0.000858714
ICS.000067.3.sv3	0	0	0	0	0	0	0	0	0	0	0	0.00214207	0	0	0	0.000189006	0	0	0	0	0.000598519	0	0.00063002	0.116869	0	0	0	0	0	0	0.000976532	0	0	0	0	0	0	0	0	0	0	0	0	0	0	0	0	0	0.000189006
ICS.000067.3.sv4	0	0	0	0	0	0	0	0	0	0	0.00145163	0.000813795	0	0	0	0	0	0	0	0.000131967	0.0372586	0.0141644	0.0353451	0.0154401	0	0	0	0	0	0	0	0	0	0	0	0	0	0	0	0	0	0	0.0019795	0.0121409	6.59834e-05	0	0	0	0
ICS.000067.3.sv5	0	0	0	0	0	0	0	0	0.000363234	0	0	0.000181617	0	0	0	0	0	0	0	0	0	0	0.000145293	0.342838	0	0	0	0	0	0	0	0	0	0	0	0	0	0	0	0	0	0	0.00152558	0	0	0	0	0	0
ICS.000067.3.sv6	0	0	0	0	0	0	0	0	0	0	0	0.000123736	0	0	0	0	0.000335855	0	0	0.000494944	0	0.000176766	0.000813123	0.118009	0	0	0	0	0	0	0	0	0	0	0	0	0	0	0	0	0	0	0	0	0	0	0	0	0
ICS.000071.8.m12	0	0	0.000468546	0	0	0.00107969	0	0	0	0	0.00148713	0.0606462	0	0	0.000142601	0.000814863	0	0	0	0.000224087	0.0132823	0.00515401	0.0173158	0.010308	0	4.07432e-05	0	0	0	0	0.0268701	0	0	0	0	0	0	0	0	0	0	0	0.000264831	0.0163176	0	0	0	0	0.000998207
ICS.000071.8.m18	0	0	0	0	0.00115288	0	0	0	0	0	0.00411028	0.0380952	0	0	0.00075188	0.00110276	0	0	0	0.00190476	0.0110276	0.00235589	0.0122807	0.0188972	0	0.000200501	0	0	0.000651629	0	0.0361404	0	0.00145363	0.000451128	0.0035589	0.00135338	0	0	0.00085213	0	0	0	0.00215539	0	0	0	0	0.00135338	0.00265664
ICS.000071.8.m6	0	0	0	0.000572363	0	0	0.00388389	0	0	0	0.00114473	0.00453802	0	0.000981194	0	0.000654129	0	0.000204415	0	0.000367948	0.00122649	0.000940311	0.000490597	0.00486509	0	0	0	0	0	0	0	0	0	0.000286182	0	0	0	0	0	0	0	0	0.00449714	0	0	0.000858545	0	0	0
ICS.000071.8.m24	0	0	0.00371712	0.00242176	0	0.00137045	0.0127283	0.00107008	0.000206507	0	0.00159573	0.0347307	0.000600747	0.0002816	0	0.000525654	0	0.000431787	0.000206507	0.000431787	0.00653313	0.00214016	0.0134793	0.0329472	0	0.000131413	0	0.000826027	0.000581974	0	0.0363452	0.00033792	0	0.000206507	0.000131413	0.000675841	0.00022528	0.000131413	0.000206507	0.00011264	0.00200875	0.00202752	0.00382976	0.0039424	0	0	0	0.00165205	0.000600747
ICS.000071.8.sv2	0	0	0.0023031	0.000421695	0	0.00181653	0.0152783	0.00240042	0	0	0.00373037	0.0470027	0.000583885	0.000454133	0	0.000973141	0	0.000421695	0.000486571	0.000616323	0.00976385	0.00304918	0.0143376	0.0619242	0	0.00016219	0	0.000843389	0.00032438	0	0.0190087	0.000194628	6.48761e-05	0.000227066	0	0.000778513	0	0	0	0	0.00100558	0.00171922	0.00327624	0.00220579	0	0	0	0.00269236	0.000551447
ICS.000072.9.m12	0	0	0.000240941	0	0	0.00168658	0.0119025	0.00250578	0.00065054	0	0.00255397	0.03484	0.000168658	0.000144564	0	0.000819198	0	0	0.000626446	0.000554163	0.00626446	0.00320451	0.00778238	0.0437066	0	0.000385505	0	0.00115652	0	0	0.0179983	0	0	4.81881e-05	0	0	0	0.000168658	0	0	0.000216847	0	0.0143842	0	0	0	0	0.00318042	0.00185524
ICS.000072.9.m18	0	0	0	0	0	0	0.00365352	0	0	0	0.00218636	0.0330831	0	0	0	0.000287679	0	0	0.000172607	0.00040275	0.00647277	0.00221513	0.0100975	0.0371106	0	0.000316447	0	0	0	0	0.0202526	0	8.63036e-05	0	0	0.000489054	0	0	0	0	0	0	0.0352119	0	0	0	0	0.00224389	0.000863036
ICS.000072.9.m24	0	0	0	0	0.000231526	0	0.000655991	0	0	0	0.00162068	0.0253521	0	0	0.000154351	0.000308702	0	0	0	0.00050164	0.0300984	0.00111904	0.0480031	0.120432	0	7.71754e-05	0	0	0	0	0.0223037	0	7.71754e-05	0	0	0.00223809	0	0	0	0	0	0	0.0147019	0	0	0	0	0.000810342	0.00138916
ICS.000072.9.m6	0.000102223	0	0.000587784	0.000281114	0	0.00150779	0.0200358	0.00385893	0.000536673	0	0.00385893	0.0410427	0.00030667	0.000230003	0	0.000843343	0	0.000332226	0.000178891	0.000664452	0.0110912	0.00276003	0.00776898	0.0619729	0	0.000153335	0	0	0	0	0.0177613	0	5.11117e-05	0	0	0.000587784	0	0	0	0	0.000408893	0	0.00523895	0.00107335	0	0.000127779	0	0.00385893	0.00104779
ICS.000072.9.sv9	0	0.000305257	0	0	0.000610513	0	0	0	0	0	0.00107857	0.0207981	0	0	0.000223855	0.000366308	0	0	0	0.00044771	0.0346161	0.00152628	0.0493702	0.160158	0	0	0	0	0	0	0.0193736	0	0.000284906	0	0	0.00329677	0	0	0	0	0	0	0.00724475	0.000325607	0	0.000244205	0	0.000569812	0.00144488
ICS.000073.0.m12	0	0	0.0048864	0.00188907	0.00042819	0.000906755	0.0118382	0	0	0	0.00168757	0.0365221	0	0.000302252	0	0.000806005	0	0	0.000100751	0.000327439	0.00768223	0.0026447	0.0176062	0.0323913	0	0	0	0.00125938	0.000453378	0	0.0263211	0.00042819	0.000100751	0.000277064	0	0.00105788	0.000201501	0	0	0.000176314	0.00209057	0.00269508	0.00322402	0.00438265	0	0	0	0.00191426	0.00105788
ICS.000073.0.m18	0	0	0.00174026	0.000412943	0	0.00117984	0.00849482	0.00150429	0	0	0.00409993	0.0496416	0.000825886	0.000501431	0	0.00103236	0	0.000265463	0	0.000973365	0.0120933	0.00439489	0.0239212	0.0473704	0	0	0	0.00079639	0	0	0.0351591	0	0	5.89918e-05	0.00014748	0.000589918	0	0.00014748	0	0	0.00123883	0.00153379	0.00159278	0.00203522	0	0	0	0.00401144	0.00126832
ICS.000073.0.m24	0	0	0.000402696	8.47781e-05	0	0.000847781	0.00815989	0.00156839	0.000763003	0	0.00824467	0.0368997	0.00118689	0.000169556	0	0.000784197	0	0.00023314	0.000169556	0.000402696	0.00563774	0.00250095	0.00924081	0.0325124	0	0.000169556	0	0	0.000360307	0	0.052626	0	0	0	0	0	0	0	0	0.000105973	0	0	0.000339112	0.000445085	0	0	0	0.00279768	0.00216184
ICS.000073.0.m6	0	0	0	0	0	0	0	0	0	0	0	0.00916663	0	0	0	0	0	0	0	5.70537e-05	0.0384732	0.000475448	0.0149861	0.261763	0	0	0	0	0	0	0.00528698	0	0	0	0	0.000684645	0	0	0	0	0	0	0.00195885	0.000665627	0	0	0	0.000437412	0.000399376
ICS.000073.0.sv11	0	0	0	0	0	0	0	0	0	0	0	0.149339	0	0.00563438	0	7.38934e-05	0	0	0	0.000295574	0.00526491	0.00526491	0.0173465	0.0124141	0	0	0	0	0	0	0.140157	0	0	0	0	0	0	0	0	0	0	0	0.000646568	0	0	0	0	0.0412695	0
ICS.000073.0.sv2	0	0	0	0	0	0	0.00140119	0	0	0	0	0.0834237	0	0	0	0.000120533	0	0	0	0.000150666	0.000436931	0.00131079	0.000888929	0.432291	0	3.01332e-05	0	0	0	0	0.00509251	0	0	0	0	0	0	0.00132586	0	0	0	0	0.000497198	0	0	0	0	0.00489664	0.000331465
ICS.000073.0.sv9	0	0	0	0	0	0	0	0	0	0.00104607	0.00418428	0.0210522	0	0	0	0	0	0.000152552	0.000544828	0	0.00433683	0.00196138	0.0581005	0.00124221	0	0.000174345	0.000174345	0	0	0	0.000806346	0	0	0.000174345	0	0	0	0	0.00117683	0.00041407	0	0	0.00178704	0	0	0	0	0.00442401	0.000632001
ICS.000075.2.m12	8.00243e-05	0	0.000368112	0	0	0.00326499	0.000256078	0	0	0	0.00736224	0.0936285	0	0	0	0.000320097	0	0	0	0.000240073	0.00973096	0.00182455	0.0431331	0.0455178	0.000512156	0	0	0.000224068	0	0	0.000496151	0.000160049	0	3.20097e-05	0	0.0013124	0	0	0	0	0	0	0.000848258	0.0126278	0	0.000368112	0	0.00457739	0.000304092
ICS.000075.2.m18	0	0	0.00598251	0.00178325	0.00100667	0.00112172	0.0114761	0	0	0	0.00129429	0.0335078	0	0	0	0.000517717	0	0	0	0.000258859	0.00604004	0.00419926	0.0158767	0.0262598	0.00138058	0	0	0.00215716	0.000920387	0	0.0206799	0.000488955	0	0.000517717	0	0.000920387	0	0	0.000287621	0	0.00276116	0.00454441	0.00451565	0.00627013	0	0	0	0.00204211	0.00129429
ICS.000075.2.m24	0	0	0.00483672	0.000293135	0	0	0.0017295	0	0	0	0.00161224	0.0199625	0.000879404	0	0	0.000322448	0	0	0	0.000351762	0.0041332	0.00234508	0.0127514	0.00976139	0	0	0.000498329	0.00126048	0.000351762	0	0.0100838	0.000205194	0	5.8627e-05	0	0	0.000322448	0	0.000263821	0.000381075	0.00498329	0.00307792	0.0017295	0.00263821	0	5.8627e-05	0	0.00407457	0.000820777
ICS.000075.2.m6	0	0.000256091	8.53636e-05	0	0	0.000495109	0	0	0	0	0	0.0103973	0.000529254	0	0	0.00221945	0	0	0	0.00116094	0.0418964	0.00640227	0.00945828	0.286822	0	0.000136582	0	0	0	0.000614618	0.00264627	0	3.41454e-05	0	0	0.0223823	0	0	0	0	0	0	0.0104997	0.000887781	0	0.000802417	0	0.00102436	0.00162191
ICS.000075.2.sv5	0	0.00101293	0.000126617	0.00037985	0	0	0.000397938	0	0	0	0	0.00942389	0	0	0	0.00037985	0	0	0.000144705	7.23524e-05	0.032034	0.00830243	0.0943656	0.0792077	0.00446776	0	0	0	0	0	0.00247807	0	0	0	0	0.00126617	0	0	0	0	0.000524555	0	0	0	0	0	0	0.000343674	0.000180881
ICS.000075.2.sv7	0	0	0	0	0	0.00121655	0.00427692	0	0	0	0	0.0285698	0	0	0	0.00880094	0	0	0	7.60341e-05	0.142355	0.020016	0.0783911	0.11004	0.0843028	0	0	0	0	0	0.00064629	0.00125456	0	3.8017e-05	0	0.0008934	0	0	0	0	0	0.000855383	0	0	0	0.000152068	0	0	0
ICS.000075.2.sv8	0	0	0.00120585	0	0	0.00138756	0.00738379	0	0	0	0	0.165433	0	0	0	0	0	0	0	6.60742e-05	0.00104067	0.000280815	0.00972943	0.010225	0.00472431	0	0	0	0	0	0.0105719	0.000280815	0	3.30371e-05	0	0	0	0.00104067	0	0	0	0.00976246	0.000247778	0.0100102	0	0	0	0	0
ICS.000076.3.m12	0	0	0.00153142	0	0	0.00104699	0.00148454	0	0	0	0	0.0377854	0	0	0	0.00229713	0	0	0	0	0.00490679	0.00306283	0.0535371	0.0036254	0.0111731	0.000125014	0	0.000703202	0.000718829	0	0	0.000531308	0	3.12534e-05	0	0	0	0	0.000406294	7.81335e-05	0	0	0.000125014	0	0	0	0	0.000953229	0.000859469
ICS.000076.3.m18	0	0	0.0335848	0	0	0.00139631	0	0	0.000122483	0	0.00416442	0.007202	0	0	0	0.00107785	0	0	0	7.34898e-05	0.00627113	0.000416442	0.007202	0.000269463	0.00296409	0	0	0.000636911	0.000367449	0	0	0.00139631	0	0.000832884	0	0.00333154	0	0	0.00115134	0.0014698	0	0	0.000759394	0	0	0	0	0	0.00191073
ICS.000076.3.m24	0	0	0.0133232	0.00622313	0	0.000905182	0.0217809	0	0	0	0	0.0200837	0	0	0	0	0	0	0	5.65739e-05	0.00308328	0.0017255	0.0167742	0.0100984	0.000990043	0	0.000254582	0.00124463	0.00138606	0	0.0147092	0.000678887	0	0.00101833	0	0.00115976	0	0	0.000282869	0.000113148	0.00435619	0.00370559	0.0111733	0.00449762	0	0	0	0.00161236	0.000678887
ICS.000076.3.m6	0	0.0112427	0	0.000709388	0	0	0	0	0	0	0	0.0182291	0	0	0	0.117479	0	0.00111782	0	0	0.0114792	0.00277306	0.000279456	0.155162	0	6.44898e-05	0	0.00120381	0.000257959	0	0	0.00012898	0	0.000193469	0	0.00782476	0	0	0	0	0	0	0.00139728	0	0	0.000214966	0	0.00236463	0.00382639
ICS.000078.5.m12	0	0.000200921	0	0	0	0	0	0	0	0	0.000880962	0.044419	0.0101697	0	0.000108188	0	0	0	0.000803685	0.00119007	0.0255943	0.00803685	0.176038	0.0203858	0	0.000494575	0	0.00047912	0	0	0.000973695	0	0	0	0	0	0	0	0	0	0	0	0	0	0	0	0	0	0.00530123
ICS.000078.5.m18	0	0	0	0	0	0	0	0	0.00103571	0	0.0103571	0.056322	0.00289999	0	0	0	0	0	0.000124285	0.000248571	0.00385285	0.000497141	0.00219571	0.00126357	0	0	0	0.000310713	0.000517856	0	0.000145	0	0	0.000186428	0	0	0	0	0	0.000103571	0	0	0.138599	0	0	0	0	0	0.00234071
ICS.000078.5.m24	0	0	0	0	0	0	0	0	0	0	0.000522048	0.00358473	0.0174016	0	0	0	0	0	0	0	0.000208819	0.000156614	0.111214	0.000626457	0	0	0.00137473	0.0011137	0.00221	0	0.000487245	0	5.22048e-05	3.48032e-05	0	0	0	0	0.000939686	0.000313229	0	0	0.000156614	0	0	0	0	0	0.00196638
ICS.000078.5.m6	0	0	0	4.39812e-05	0	0	0	0	0	0	0	0.0140593	0.00423685	0	0	0.000131944	0	0	0.00137808	0.00306402	0.00971984	0.00208178	0.0696955	0.00249227	0	0	0	0.00244829	0	0	0.0273416	0	0	0	0	0.000293208	0.0118456	0	0	0	0	0	0	0	0	0	0	0	0.00724223
ICS.000078.5.sv1	0	0	0	0	0	0	0	0	0	0.00228128	0	0.0336489	0	0	0	0	0	0	0.000391077	0	0	0.00343822	0	0.140462	0	0	0.000325897	0	0	0	0.0569995	0.000537731	0	0	0	0.000863628	0	0	0	0	0	0	0	0	0	0	0	0	0
ICS.000078.5.sv2	0	0	0	0	0	0	0	0	0	0	0	0.0895913	0.00150284	0	0	0.000140891	0	0	9.39276e-05	0.000125237	0.00466507	0.00519733	0.0353011	0.00785861	0	0	0	0.0012054	0	0	0.0731383	0	0	0	0	0	0.00187855	0	0	0	0	0.00037571	0	0	0	0	0	0	0.00153415
ICS.000078.5.sv3	0	0	0	0	0	0	0	0	0	0	0	0.104463	0.00130816	0	0	0.000132711	0	0	0.000587722	0.00106169	0.0140295	0.00227505	0.0355856	0.000587722	0	0	0	0.0011944	0	0	0.122606	0	0	0	0	0	0.00564972	0	0	0	0	0	0	0	0	0	0	0	0.00309028
ICS.000078.5.sv4	0	0	0.00133939	0.00675785	0	0.000243526	0.0268082	0	0	0	0	0.0260573	0.00089293	0	0	0.000649403	0	0	0	0	0.00393701	0.00237438	0.00756961	0.00994399	0	0	0	0.00192792	0.000365289	0	0.0545093	0.000852342	0	0.000101469	0	0.000487053	0.000121763	0	0.000284114	0.000162351	0.000324702	0	0.00109587	0.00219174	0	0	0	0	0.000994399
ICS.000079.6.m12	0.000303654	0	0	0.000316857	0	0	0.00122782	0	0.00027725	0	0	0.0437658	0.00126743	0.000924166	0	9.24166e-05	0	0	7.92142e-05	0	0.00095057	0.000303654	0.00608629	0.0016503	0	0	0	0	0	0	0.00116181	0	0	0	0	0.000330059	0	0	0.000158428	0	0	0	0.00648236	0.000369666	6.60118e-05	0	0	0.0010958	0.000897761
ICS.000079.6.m18	0	0	0	0.000290173	4.14534e-05	0	0.00159595	0	0	0	0	0.0068398	0	0	0	0.0003109	0	0	0	0	0.0003109	0.000663254	0.00105706	0.000849794	0.00118142	0	0	0	0	0	0.0151512	0.000227993	0	0	0	0	0	0	0	0	0	0.0024872	0.0346757	0	0.000103633	0.0046635	0.00116069	0	0.000207267
ICS.000079.6.m24	0	0	8.38394e-05	0.000191633	0	0	0.000491059	0	4.79082e-05	0	0.0133903	0.00395243	7.18623e-05	0	0	0.000131748	0	0	4.79082e-05	0.000167679	9.58164e-05	9.58164e-05	0.000395243	0.000347335	0	0	0	0	0	0	0.000395243	0	0	0	0	0	0	0	4.79082e-05	0	0	0.000443151	0.0324099	0	0	0.00233553	0.000299426	0.000167679	0
ICS.000079.6.m6	0	0	0	0.000596981	7.10692e-05	0	0.00206101	0	0.000568553	0	0	0.00987861	8.5283e-05	0	0	0	0	0	0.00207522	0.035762	0.000284277	5.68553e-05	0.0023595	0.278691	0	0	0	0.000255849	0	0	0.00254428	0.000241635	0	5.68553e-05	0	0.000198994	0	0	0	0	8.5283e-05	0	0.000440629	0.000454843	0.00432101	0	0	0.00110868	0.00338289
ICS.000079.6.sv4	0	0	0	6.95517e-05	0.000890261	0	0.00041731	0	0	0	0	0.0649613	0.000139103	0	0	8.3462e-05	0	0	0	0.000153014	0.0245935	0.000194745	0.0273338	0.101879	0	0	0.000194745	0.00109892	0.000139103	0	0.000194745	0	0	0	0	0.00112674	0	0	0	0	0	0	0	0.000528593	0	0	0	0	0.00082071
ICS.000081.9.m12	0	0	0	0	0	0	0	0	0	0	0.000744409	0.00961258	0.00411043	0	0	0.000339839	0	0	0.000275108	0.000663495	0.0366702	0.0135126	0.0451338	0.0813833	0	8.0914e-05	0	0.00292909	0	0	0.00338221	0	0	0	0	0.00152118	0	0	0	0	0	0.0014079	0	0	0	0	0	0.001505	0.00124608
ICS.000081.9.m18	0	0	0.000636969	0.00435605	0	0	0.020157	0	0	0	0	0.0381359	0	0.000123284	0	0.00145886	0	0.000164379	0.000184926	0.000143832	0.00470535	0.00244514	0.00914359	0.0111572	0	0	0.000267116	0.00209583	0	0	0.0245952	0.00182872	6.16421e-05	4.10948e-05	0	0.000780801	0	0	6.16421e-05	0	0.000164379	0.00094518	0.000657516	0.00154105	0	0	0	0.000904085	0.00174653
ICS.000081.9.m24	0	0	0.0001627	0.000428937	7.39547e-05	0	0.00196719	0	0.000783919	0	0.00232218	0.0161517	0.00585721	0	0	0	0.000281028	0	0.000281028	0.000118327	0.00174533	0.000976201	0.0902099	0.0052212	0	0	0.000207073	0.00418583	0.00201157	0	0.00452602	0.00312089	0	0	0	0.00183408	0	0	0.000591637	0.00116848	0	0	0.000207073	0.000576846	0	0	0	0.00630094	0.00180449
ICS.000081.9.m6	0	0.00492344	0	0.000767876	9.03383e-05	0	0.00236385	0	0.000286071	0	0	0.0231718	0	0	0	0.00147553	0	0	0.000240902	0.000135507	0.0113676	0.00612795	0.0488279	0.11226	0	0	0	0	0	0	0.0109159	0.000677537	3.01128e-05	7.52819e-05	0	0.000722707	0	0	0	0	0	0.000692594	0.000767876	0.012828	0	0.000406522	0	0.00286071	0.000120451
ICS.000081.9.sv3	0	0	5.83822e-05	0.000189742	0	0.000744373	0.00216014	0	0	0	0.00299209	0.244169	0	0	0	0	0	0	0	0	0.00179525	0.000642205	0.0486616	0.000963307	0	0	0	0.00026272	0	0	0.0112824	8.75733e-05	0	0	0	0	0	0	0	0	0	0	0	0.00026272	0	0	0	0.00408676	0.000145956
ICS.000081.9.sv5	0	0	0	0	0	0	0	0	0.00177683	0	0.00942655	0.0445143	0.00142146	0	0.00157109	0.00192646	0.000336663	0.000299256	0.00149628	0.000149628	0.0254367	0.00230053	0.128081	0.0308981	0	7.48139e-05	0.000692029	0.00211349	0.00293645	0	0.0156361	0	0	5.61104e-05	0.000299256	0.0109228	0	0	0	0	0	0	0	0.000149628	0	0	0	0	0.00417087
ICS.000082.0.m12	0	0	0	0	0.00493892	0	0	0	0	0	0	0.0204801	0.000378651	0	0	0.000378651	0.000658523	0	0.000790228	0	0.0310987	0.00778703	0.0394949	0.053258	0.00750716	0	0.000658523	0.00248592	0.000329261	0	0.0101413	0	0	0	0	0	0	0	0	0.000230483	0	0	0	0	0	0	0	0	0.00299628
ICS.000082.0.m18	0	0.00462906	0	0	0	0	0	0	0	0	0.00113672	0.0287467	0	0	0	0	0	0	0	0	0	0.00015065	0.000890204	0.000397168	0	0	0	0.000397168	0	0	0.0189408	0	0	2.73909e-05	0	0.000383472	0.000520427	0	0.000219127	0	0	0	0	0	0	0	0	0.000986072	0.000164345
ICS.000082.0.m24	0	0	0	0	0	0	0	0	0	0	0	0.000550254	0.00191803	0	0	0	0.000282988	0.00020438	0.000125772	0	0	7.86077e-05	0.144167	0.000298709	0.000141494	0	0.00133633	0.00570692	0.00113195	0	0.000267266	0	0	0	0	0	0.000267266	0	0.000220102	0	0	0	0	0	0	0	0	0	0.000691748
ICS.000082.0.m6	5.4095e-05	0	0	0	0	0	0	0	0.00032457	0	0	0	0	0	0	0	0	0.000121714	8.11425e-05	0	0.0146056	0.00770854	0.049267	0.109083	0	0	0	0	0	0	0.0932462	0	0	0	0	0.000175809	0	0	0	0	0	0	0.00100076	0	0	0	0	0.000554474	0
ICS.000082.0.sv10	0	0	0.000320896	0.000423	0	0	0.00170658	0	0	0	0	0.00764316	0.00364655	0	0	0	0	0	0	0.00018962	0.000204207	0.000218793	0.0601097	0.000729309	0	0	0.00214417	0.001692	0.00335482	0	0.0317541	0	0	5.83448e-05	0	0.00018962	0.000218793	0	0.00185245	0.000350069	0.00449255	0	0	0.000291724	0	0	0	0.000787654	0.00119607
ICS.000082.0.sv6	0	0	0.00121023	0.00591911	0.00248647	0.000396074	0.0201778	0	0	0	0	0.0235224	0.000484091	0.000154029	0	0.000660124	0	0	0.000198037	0.000220041	0.00437882	0.0095938	0.00644721	0.0239625	0.00110021	0	0.000154029	0.00644721	0.000484091	0	0.0200678	0.000616116	0.000154029	0	0	0.000770145	0	0	8.80165e-05	0.000110021	0.000352066	0	0.00101219	0.00123223	0	0	0	0.00026405	0.0026845
ICS.000085.3.m12	0	0	0	0	0	0	0	0	0	0	0.0018001	0.00327876	0.0040288	0	0	0.000192868	0.00128579	0.000171438	0.00141437	0.000600034	0.0327662	0	0.0585891	0.0100934	0	0.000578604	0	0.0020144	0	0	0.012665	0	6.42894e-05	8.57192e-05	0	0.0206583	0.000835762	0	0.00128579	0	0	0.000578604	0.000921481	0	0	0	0	0	0.002443
ICS.000085.3.m18	6.03561e-05	0	0	0	0	0	0	0	0	0	0.00287697	0.00173021	0	0	0	0.0162157	0	0	0	0.000342018	0.00637763	0.00321899	0.0181068	0.0117694	0	0.000684036	0.000261543	0	0	0	0.0104014	0	0	0.000663917	0	0.00352077	0.000523086	0	0	0	0	0	0.00563324	0.0103209	0	0.000181068	0	0	0.00348054
ICS.000085.3.m24	0	0	0	0	0	0	0	0	0	0.000192415	0	0.0147985	0.00223901	0	0	0.00862371	0	0.00253638	0.000962077	0.0004548	0.0184194	0.000367338	0.129968	0.00129443	0	0	0	0.00449552	0.00690946	0	0	0.00150434	0	0	0.000139938	0.0109152	0.000349846	0	0.00547509	0	0	0	0	0	0	0	0	0	0.00321858
ICS.000085.3.m6	0	0	0	0	0	0	0	0	0	0	0	0.00908438	0	0	0	0	0	0	0	0	0.0290407	0.00140661	0.000483524	0.250026	0	0	0	0	0	0	0.00564111	0	0	0	0	0	0	0	0	0	0	0	0	0.000190479	0	7.32611e-05	0	0	0
ICS.000085.3.sv4	0	0	0	0	0	0	0	0	0	0	0.0961834	0.0419823	0	0	0	0.000986794	0	0	0	0	0.0176317	0	0.000203164	0.0134959	0	0	0	0	0	0	0.0288347	0.000609491	0	0	0	0.000914236	0.00043535	0.000841678	0	0	0	0.0107822	0.022406	0.000464374	0	0.0144391	0	0	0
ICS.000085.3.sv6	0	0	0	0	0	0	0	0	0	0	0.000961816	0.0057228	0	0	0	0.00319002	0	0	0	0	0.019573	0.00147478	0.0427687	0.00548235	0	6.41211e-05	0	0	0	0	0.167981	0.00163509	0	0	0	0.00367093	0.00142669	0	0.000144272	0	0	0	0.0013786	0	0	0	0	0	0.00209996
ICS.000089.7.m12	0.000132751	0	0	0.00128326	0.000132751	0	0.000442504	0	0	0	0.00219777	0.344062	0.000929258	0.000132751	0	0	0	0	0	0	0.0180394	0.0214319	0.00185852	0.0132899	0	0	0	0.00682931	0	0.000663756	0	0.000103251	0	0	0	0.000870258	0.000147501	0	0.000280253	0	0	0	0.00100301	0.000250752	0	0	0	0	0.00103251
ICS.000089.7.m18	0	0	0	0.00031463	0	0	0	0	0	0	0	0.0567683	0.00109371	0	0	0	0	0	0	0.000449472	0.00197768	0	0.00418009	0.000868979	0	0	0.000704173	0.00382051	0.000479437	0	0.0192524	0	8.98944e-05	0	0	0.00468949	0.000494419	0	0.000973856	0.00031463	0.00166305	0	0.00726646	0.118631	0	0.000239718	0	0	0.00182785
ICS.000089.7.m24	0	0.000641849	0	0	0	0	0	0	0	0	0.00150328	0.0422775	0.00221269	0	0	0	0	0	0	0	0	0.000118235	0.000422269	0.000540504	0	0	0.00021958	0.00236471	0.000540504	0	0.0367036	0	0	0	0	0.00204378	0	0	0.000320924	0.000861428	0	0	0.0223802	0.0792852	0	0	0	0	0.000135126
ICS.000089.7.m6	0	0	0.0033208	0.0141378	0.000903453	0.00104996	0.0567954	0	0	0	0	0.0252234	0	0	0	0.000756947	0	0	9.76706e-05	7.32529e-05	0.00334522	0.0034673	0.00639742	0.0158959	0	0	0.000219759	0.00329638	0	0	0.0241246	0.000463935	0.000366265	4.88353e-05	0	0.000756947	0	0	0.000195341	0	0.00109879	0.000854617	0.00271036	0.00153831	0	0	0	0.000170923	0.00136739
ICS.000089.7.sv10	0	0	0	0.000580375	0	0	0	0	0	0	0	0.100612	0	0	0	0	0	0	0	0	0.000746196	0.000193458	0.00333025	0.00208659	0	0	0.00071856	0.00139566	0.000276369	0.000207277	0.127226	0	0	2.76369e-05	0	0.000663286	0.000290188	0	0	0.000248732	0.00165821	0	0.000525101	0.000483646	0	0	0	0	0.00223859
ICS.000089.7.sv12	0	0	0	0	0	0	0.00024778	0	0	0	0	0.00893912	0.00116266	0	0	0	0	0	0.00015248	0.000762399	0	0	0.00121984	0.0011436	0	3.81199e-05	0.0021919	0.00327831	0.00194412	0	0.0199939	0	0	0	0	0.00272557	0.00011436	0	0.00160104	0.00375481	0.00676629	0	0.0172302	0.0536919	0	0	0	0.000838638	0.00447909
ICS.000089.7.sv13	0	0	0	0.000132529	0	0	0	0	0	0	0	0.00064608	0.00132529	0	0	0	0	0	0.00150752	0.00457226	0	0	0.00478762	0.000397588	0	0.000165662	0.00631171	0.00149095	0.00578159	0	0.00274998	0	0	0.000149095	0	0.00462196	0.000298191	0	0.00278312	0.00246836	0.00545027	0	0.00732225	0.0123252	0	0	0	0.000115963	0.00293221
ICS.000092.1.m12	0	0	0	0.0072326	0.000247975	0	0.0253348	0	0	0	0	0.0182675	0.00132253	0	0.000289304	0.000247975	0	0	0	0.000330633	0.013308	0.00194247	0.0303356	0.0231443	0	0	0.000826583	0.00152918	0.00157051	0	0.00190114	0.000867912	0	0.000330633	0	0.00322367	0.000991899	0	0	0	0	0	0.00111589	0.00934039	0	0	0	0.00107456	0.00152918
ICS.000092.1.m18	0	0	0	0.000188822	0.00163646	0	0.00102278	0	0.000991314	0	0.00357188	0.0882584	0.00051926	0	0.000409114	0	0	0	0	0.00265924	0.00106999	0.000236027	0.0120374	0.0016994	0	0	0.000424849	0.000440584	0.00302115	0	0.000204557	0.0135322	0	0	0	0.00325718	0	0	0.000314703	0.000204557	0	0	0.00220292	0.0156565	0	0	0	0.0124937	0.000975579
ICS.000092.1.m24	0	0	0	0.000107102	0	0	0.000719116	0	0.000153003	0	0.0108785	0.0284127	0.000612014	0	0	0.00249396	0	0	0	0	0.00136173	0	0.0138927	0.000749717	0	0	0.000765017	0.00107102	0.00133113	0	0.0513633	0	7.65017e-05	6.12014e-05	0	0.0044371	0	0	0.000168304	0.000336608	0	0	0.0567184	0.000367208	0	0	0	0.00512562	0.000703816
ICS.000092.1.m6	0	0	0	0	0	0	0	0	0	0	0.000439674	0	0	0	0	0	0	0.00013645	0	0	0.00345675	0.0739258	0.0256224	0.303041	0	0	0	0	0	0	6.06447e-05	0	0	0	0	0.00371448	0	0	0	0	0	0	0.000469996	0	0	0	0	0	0
ICS.000092.1.sv1	0	0	0	5.20555e-05	0	0	0.0004685	0	0	0	0	0.000286305	0	0	0	0	0	0.000208222	0	0	0.00478911	0.00136646	0.000312333	0.0460301	0	0	0	0	0	0	7.80833e-05	0	0	0	0	0	0	0	0	0	0	0	0	0.000247264	0	0	0	0	0
ICS.000092.1.sv11	0	0	0	0.00397527	0.000160617	0	0.0174671	0	0	0	0	0.01301	0.00164632	0	0.000240925	0	0	0	0	0.000240925	0.0214423	0.00277064	0.0720768	0.0430854	0	0	0.00176678	0.00152586	0.00196756	0	0.00132509	0.000963701	0	0	0	0.0057822	0.00076293	0	0	0.000522004	0	0	0.000923546	0.00501927	0	0	0	0.00132509	0.00144555
ICS.000092.1.sv13	0	0	0	0.000432211	0	0	0.00168335	0	0	0	0	0.00195632	0.00188808	0	0	0	0	0.000341219	0.000181984	0.000159236	0.00338944	0.000341219	0.00586897	0.00313922	0	0	0.00172884	0.00636943	0.0033212	0	0.000204732	0.000136488	0	0	0	0.00500455	0	0	0.000523203	0.00193358	0	0	0	0.000682439	0	0	0	0	0.00156961
ICS.000092.1.sv2	0	0	0	0.000152912	0	0	0.000458735	0	0	0	0	0.000208516	0	0	0	0	0	0	0	9.73074e-05	0.000250219	0.000403131	0	0.0888972	0	0	0	0	0	0.000208516	0.000125109	0	0	0	0	0	0	0	0	0	0	5.56042e-05	0	0	0	0	0	0	0
ICS.000092.1.sv3	0	0	0	0	0	0	0.000176901	0	0	0	0.00063021	0	6.63379e-05	0	0	0	0	0	0	0	0.000995069	0.000497534	0.0299737	0.00742985	0	0	0	0	0	0	4.42253e-05	0	0	0	0	0	0	0	0	0	0	0	0	0.000254295	0	0	0	0	8.84506e-05
ICS.000092.1.sv5	4.09422e-05	0	0	0	0	0.000518601	0	0	0	0	0	0.0533887	0	0	0.000109179	0.000259301	0	0	8.18844e-05	0.000232006	0.00122827	0.0010372	0.0097306	0.0385676	0	0	0	0	0	0	0	0.0326309	0	0	0	0	0	0	0	0	0	0	0.00163769	0.0889674	0	0	0.00079155	0	0.000136474
ICS.000092.1.sv7	0	0	0	0.000196754	0	0	0	0	0	0	0.0133511	0.0416415	0	0	0	0	0	0	0	0	0.00236104	0.00178484	0.00111025	0.0105825	0	0	0	0	0	0	9.83768e-05	0.00317616	0	0	0	0.000309184	9.83768e-05	0	0	0	0	0	0.000238915	0.012283	0	0	0	0.000379453	9.83768e-05
ICS.000093.2.m12	0	0	0	0	0	0	0	0	0	0	0	0.0180414	0	0	0	0.000501151	0	0	0	0	0.00965179	0.00295122	0	0.0304588	0	0	0	0	0	0	0.0219764	0.000853812	0	0	0	0.00204173	0	0	0	0	0	0	0	0	0	0	0	0.00111367	0.00161482
ICS.000093.2.m18	0	0	0	0	0	0	0	0	0	0	0.00122164	0.0678013	0	0	0.000442319	0	0	0.000168503	0.000695073	0.00174821	0.00337005	0.00132696	0.00655054	0.00758262	0	0.000273817	0	0.000505508	0	0	0.0220317	0	0	0	0	0.00179034	0	0	0	0	0	0.00358068	0	0	0	0	0	0	0.00271711
ICS.000093.2.m24	0	0	0.000355096	0	0	0	0	0	0	0	0.00284076	0.00667072	0.0025364	0	0	0.00144575	0	0	0.00038046	0	0.000659463	0.000963831	0.138716	0.000304368	0	0	0	0.00258713	0.000329732	0	0.00474306	0	0	5.07279e-05	0	0	0	0	0	0	0	0.00504743	0.0559783	0	0	0	0	2.5364e-05	0.00388069
ICS.000093.2.m6	0.000422365	0	0	7.28215e-05	0	0	0.000334979	0.00128166	0	0	0.00313133	0.0584174	0	0	0	0	0	0.000218465	0.0002039	0.000131079	0.0104572	0.00279635	0.0059568	0.0742488	0	0	0	0	0	0	0.000189336	0	0	0	0	0.00334979	0	0	0	0	0	0	0	0	0	0	0	0	0
ICS.000093.2.sv1	0.000155113	0	0	0	0	0	0	0	0	0	0	0.013045	0	0	0	0	0	0	0	0	0.0158526	0.000946191	0.0099893	0.0371341	0	0	0	0	0	0	0.0968217	0.00473096	0	0	0	0.000511874	0	0.000589431	0	0	0	0	0	0	0	0	0	0.00449829	0
ICS.000093.2.sv4	0	0	0	0	0	0	0	0	0	0	0.000918194	0.0246526	0	0	0	0.00015592	0	0	0	0.00136863	0.00852361	0.00138595	0.00131666	0.0187277	0	0	0	0	0	0	0.13669	0.00119538	0	5.19733e-05	0	0.000277191	0.000138595	0	0	0	0	0.00074495	0.00015592	0	0	0	0	0.000277191	0.00109144
ICS.000093.2.sv5	0	0	0	0.00666234	0.000412712	0	0.0282413	0	0	0	0	0.0153293	0.00229939	0	0.000648547	0	0	0	0	0	0.014268	0.00477566	0.0439833	0.0356701	0	0	0	0.00353753	0.0010023	0	0.00259419	0.000766464	0	0	0	0.00412712	0.000648547	0	0	0	0	0	0	0.005719	0	0	0	0.00112022	0.00159189
bufferonly	0	0	0	0	0	0	0	0	0	0	0	0.0146893	0	0	0	0	0	0	0	0	0	0	0.0248588	0.0282486	0	0	0	0.00903955	0	0	0.00451977	0	0	0	0	0	0	0	0	0	0	0	0	0	0	0	0	0	0
ICS.000093.2.sv6	0	0	0	0	0	0	0	0	0	0	0.00429563	0.0251218	0	0	0	0	0	7.67077e-05	0	0.000383539	0.0397346	0.00901316	0.0933149	0.0325624	0	0	0	0.00372032	0	0	0.0102788	0	0.000153415	0	0	0.00529283	0	0	0	0	0	0.00513942	0	0	0	0	0	0	0.00130403
ICS.000097.6.m12	0	0.0137936	0	0.00045225	0	0	0.00143212	0	0	0	0	0.134092	0	0	0	0.0045225	0.00025125	0.000376875	0.00015075	0.00095475	0.00304012	0.000326625	0.00427125	0.002613	0	0.0015075	0	0	0.000175875	0	0.00055275	0.00494962	0	0	0	0	0	0	0	0	0	0	0	0	0.000125625	0	0	0.00213562	0.0055275
ICS.000097.6.m18	0	0.0147855	0	0	0	0	0	0	0	0	0	0.0382283	0.00136182	0	0	0	0	0.000486366	0	0.000778185	0.000453941	0.00123213	0.0649136	0.00538245	0	0.000226971	0	0	0	0	0.00881943	0.00113485	0	0	0	0	0.000389092	0	0	0	0	0	0.000194546	0	0	0	0	0.00246425	0.00366395
ICS.000097.6.m24	0	0.00250451	0	0	0	0.000786301	0.000465956	0	0.00285398	0	0.00410624	0.0359077	0.000349467	0	0	0.0002621	0	0	0	0.000349467	0.00122313	0.000378589	0.00579533	0.00186382	0	0.000378589	0	0	0.000203856	0.000407712	0.0548955	0.000291223	0.000145611	0.000291223	0	0	0	0	0	0	0	0	0	0	0	0	0	0.00352379	0.00107752
ICS.000097.6.m6	0	0.0323029	0	0	0	0	0	0.00755471	0.000303925	0	0	0.0352119	0	0	0	0.00256165	0	0	0	0	0.0043852	0.00117228	0.00225773	0.0435915	0	0	0	0	0	0	0.00112886	0.000651268	0	0	0	0	0	0	0	0	0	0	0.000521014	0	0.000303925	0	0	0.0197985	0
ICS.000098.7.m12	0	0	0	0	0	0	0	0	0	0	0.0018059	0.00241991	0.000216708	0	0	0.00231155	0.000650125	0.000144472	0.00169755	0.00252826	0.018059	0.00307003	0.0509625	0.123271	0	0.000144472	0	0.000577889	0.000325062	0	0.0190703	0.000108354	0	0.000216708	0	0	0	0	0	0	0	0	0.000577889	0	0	0	0	0	0.00223932
ICS.000098.7.m18	0	0.000304692	0	0	0	0	0	0	0	0	0.00387394	0.00922782	0.00295987	0	0	0	0	0.000304692	0	0	0.00574563	0.00291634	0.0883172	0.0191521	0	0	0	0.00496213	0.00213285	0	0.00739967	0	0.000435275	0.00017411	0	0	0	0	0	0.000957604	0	0.00182815	0.0234613	0	0	0	0	0	0.00252459
ICS.000098.7.m24	0	0	0	0.00012797	0	0	0	0	0	0	0	0.0120718	0	0	0	0.00063985	0	0	0	0	0.00618522	0.00507614	0.0287079	0.00848867	0	0	0	0	0	0	0.0661178	0.000213283	0.000597193	0.000213283	0	0.00051188	0	0	0.000725163	0.000426567	0	0	0	0	0	0	0	0	0.00234612
ICS.000098.7.m6	0.000102265	0	0	0	0	0	0.00498543	0	0.000281229	0	0	0.000869254	0	0	0	0.0738099	0.00314465	0	0	0.000178964	0.0222938	0.00736309	0.000792555	0.259805	0	0.000792555	0	0	0	0	0.0523598	0	0.000102265	0	0	0	0	0	0	0	0	0	0.00178964	0	0	0	0	0	0
ICS.000099.8.m12	0	0	0	0	0	0	0	0	0	0	0	0.00672874	0.0013301	0	0	0.00135618	0	0	0	0.000208643	0.0224291	0.0472055	0.137887	0.0255327	0	0	0	0.00206035	0.000365125	0	0.0201862	0.000104322	0	0	0	0	0	0	0.00104322	0.000130402	0	0	0	0.00263412	0	0	0	0.000808492	0.000521608
ICS.000099.8.m18	0	0	0	0	0	0	0	0	0.00363839	0	0.00750623	0.016258	0	0	0	0	0	0	0	0.000393339	0.00698178	0.00753901	0.0718828	0.00357283	0	0	0.000393339	0.00472007	0	0	0.000131113	0	0	6.55566e-05	0	0.000917792	0	0	0.000885014	0	0	0	0	0	0	0	0	0.00281893	0.00180281
ICS.000099.8.m24	0	0	0.000742658	0	0.00137279	0	0	0	0.00245302	0.000202543	0	0.0246427	0.00490604	0	0.000180038	0	0	0	0.00099021	0	0.0037583	0.00256555	0.0810172	0.00168786	0	0	0.00200293	0.00292562	0.0123551	0	0.00166535	0.000225048	0	0	0	0	0	0	0.0037808	0.000292562	0	0	0.00290312	0	0	0	0	0.000765163	0.00209294
ICS.000099.8.m6	0.000175546	0	0	0.00377425	0	0	0	0	0	0	0	0.00433014	0	0	0	5.85155e-05	0	0	0	0.000321835	0.00722666	0.0122297	0.00438866	0.144094	0	0	0	0	0	0	0.000672928	0	5.85155e-05	0	0.000117031	0	0	0	0	0	0	0	0	0.00149214	0	0	0	0.0124345	0.000292577
ICS.000099.8.sv2	0	0	0	0.00251189	0	0	0	0	0	0	0	0.000568165	0	0	0	0.000897102	0	0	0	0	0.0366317	0.00287073	0.00935977	0.148979	0	0	0	0	0	0	0.00017942	0	0	0	0	0	0	0	0	0	0	0	0	0.000837296	0	0	0	0.00544242	0
ICS.000099.8.sv4	0	0	0	6.05025e-05	0	0	0	0	0	0	0	0.00187558	0	0	0	0	0	0	0	0	0.000438643	0.0559799	0.0493549	0.730189	0	0	0	0	0	0	0.000151256	0	0	0	0	0	0	0	0	0	0	0.000453769	0	0.00198146	0.00102854	3.02512e-05	0	0	0
ICS.000099.8.sv8	0	0	0	0	0	0	0	0	0.000701898	0	0	0.0215834	0	0	0	0.000116983	0	0	0	0.000438686	0.00827655	0.0151493	0.100869	0.0114351	0	8.77373e-05	0	0	0.00096511	0	0.0165531	0	0.000146229	5.84915e-05	0	0	0	0	0.00298307	0	0	0	0.00076039	0	0	0	0	0.0014038	0.00181324
ICS.000100.1.m12	0	0	0	0	0	0.00242698	0	0	0	0	0.00217877	0.040321	0	0	0	0	0	0	0	0.000303373	0.0103147	0.00339226	0.0131829	0.0385008	0	0	0	0	0	0	0.034226	0	0	0	0	0	0	0.0033371	0	0	0	0	0	0.01652	0	0	0	0.0130175	0
ICS.000100.1.m18	0	0	0	0	0	0.00702289	0	0	0.000579872	0	0.00146042	0.0681242	0	0	0	0.000493965	0	0	0	0	0.0154418	0.00687256	0.00884842	0.102874	0	0	0	0	0	0	0.00689403	0	0	0	0	0	0	0	0	0	0	0	0.00358662	0.00236244	0	0.000257721	0.000343628	0.00362957	0.000171814
ICS.000100.1.m24	0	0	0	0	0	0	0	0	0	0	0.00313648	0.0131893	0.00324371	8.04225e-05	0	0.000241267	0	0	0	0.000509342	0	0.00404793	0.0136986	0.0201324	0	0	0.000160845	0.00166206	0.00021446	0	0.00281479	0	0	0	0	0	0.0010723	0	0	0	0	0	0	0	0	0	0	0.00134037	0.000911455
ICS.000100.1.m6	0	0	0	0	0	0	0	0	0	0	0	0.262446	0	0.000406263	0	0	0	0	0	0	0.0030626	0.00137504	0.014688	0.0335948	0	0	0	0	0	0	0.0119379	0	0	0	0	0	0	0.00293759	0	0	0	0	0	0.0237507	0	0	0.000125004	0.0204381	0
ICS.000100.1.sv11	0	0	0	0	0	0.0006083	0	0	0	0	0	0.0719596	0	0	0	0.000247826	0	0	0	0	0.00804308	0.00355968	0.0116028	0.0421529	0	0	0	0	0	0	0.00885414	0	0	0	0	0	0.000540711	0.000157707	0	0	0	0	0.000383004	0	0	0	0	0.00310909	0
ICS.000100.1.sv9	0	0	0	0	0	0	0	0	0	0	0	0.000310489	0	0	0	0	0	0	0	0.000155245	0	0.0044676	0.0201991	0.263295	0	0	0	0.000845221	0	0	0	0	0	0	0	0	0.0015352	0	0	0	0	0	0	0	0	0	0	0	0.000603729
ICS.000101.2.m12	0	0	0	0	0	0	0	0	0	0	0	0.0941875	0	0	0	0.000824966	0	0	0	0.000400698	0.0144487	0.00115495	0.109367	0.00608118	0	0	0	0	0.000565691	0	0.0820016	0	0	0	0	0.000447839	0	0	0.000824966	0	0	0	0.000306416	0	0	0	0	0.00947532	0.000400698
ICS.000101.2.m18	0	0.00129032	0	0	0	0	0	0	0	0	0.00750733	0.0353666	0.00407625	0	0	0.000117302	0	0.000293255	0	0	0.000381232	0.000410557	0.00193548	0.00381232	0	0	0.000322581	0	0.000469208	0	0.000645161	8.79765e-05	0.000117302	5.8651e-05	0	0.000791789	0	0	0.00709677	0.000938416	0	0	0.00134897	0.0527859	0	0	0	0.00733138	0.00228739
ICS.000101.2.m24	0	0	0	0	0	0	0	0	0.000867848	0	0.0442004	0.00978573	0.00266339	0	0	0	0	0	0	0	0	0	0.000508738	0.00056859	0	0	0.000269332	0.000867848	0.000389035	0	0.0153519	0	0	5.98516e-05	0	0.00448887	0	0	0.00056859	0.00113718	0.000269332	0.00170577	0.00855877	0	0	0	0	0.00146636	0.00056859
ICS.000101.2.m6	0.00263908	0	0	0	0	0	0	0	0.00394806	0	0	0	0	0	0	0.013871	0	0	0	0	0.0568774	0.000253352	0.00413808	0.10151	0	0	0	0	0	0	0.000274464	0.00616489	0	0	0	0.00572152	0	0	0	0	0	0	0	0	0	0	0	0	0.00211126
ICS.000101.2.sv3	0.000183195	0	0	0.00160804	0	0	0	0	0	0	0	0	0	0	0	0.00032568	0	0	0	0	0.00724638	0.00280899	0.0296572	0.0825598	0	4.071e-05	0	0	0	0	0.00056994	0.0420331	0	0	0	0.00148591	0	0	0	0	0	0	0	0	0	0	0	0.00791809	0
ICS.000101.2.sv8	0	0.00097679	0	0	0	0	0	0	0	0	0	0.0313968	0.00600028	0	0	0	0	0	0	0	0.000697707	0	0.025443	0.00441881	0	0	0	0.000604679	0.000325597	0	0.0226057	0	0.000418624	0.000558165	0	0.00493046	0	0	0.00097679	0.0040467	0	0	0	0	0	0	0	0.00651193	0.00344202
ICS.000104.5.m12	0	0.014764	0	0	0.00132531	0	0	0	0	0	0.00233255	0.0451931	0.00100724	0.00119278	0	0.000954224	0	0	0	0.000450606	0.0025711	0.00230604	0.0845018	0.0546558	0	0.000291568	0	0.000795186	0	0	0.0600631	0	0	0	0	0.00333978	0	0	0	0	0	0	0	0	7.95186e-05	0	0	0.00776632	0.00238556
ICS.000104.5.m18	0	0.00583912	0	0	0	0	0	0	0	0	0.00133173	0.00942454	0.00215125	0	0	0.00320127	0	0	0	0	0.00765744	0.0122929	0.00133173	0.00184393	0	0	0	0	0.000384152	0	0.0221528	0	0	0	0	0.0153917	0.00120368	0	0	0	0	0	0	0	0	0	0	0.00473788	0.00371347
ICS.000104.5.m24	0	0.0026646	0	0	0	0	0	0	0.000775156	0	0	0.0049174	0.000702485	0	0	0	0	0	0	0	0	0.000557144	0.0351485	0.00113851	0	0	0.00239814	0.00116273	0.0119423	0	0.0112155	0	0.000193789	0	0	0.00862361	0.00254348	0	0.00285839	0.00159876	0	0	0	0	0	0	0	0.00152609	0.00351243
ICS.000104.5.m6	0.00647574	0	0	0	0	0	0	0	0	0	0	0.0697876	0	0	0.000231276	0	0	0.000154184	0.000289095	0	0.00144548	0.00508808	0.00129129	0.0137609	0	0	0	0	0	0	0.091277	0	0	0	0	0.00109856	0	0	0	0	0	0	0	0	0	0	0	0.000289095	0
ICS.000104.5.sv5	0	0	0	0	0	0	0	0	0	0	0	0.221622	0.00128264	0	0.00522217	0	0	0	0	0.000183234	0	0.00366468	0.011727	0.0348145	0	0	0	0.00164911	0	0	0.0242785	0	0	0	0	0.00302336	0	0	0	0	0	0	0	0	0	0	0	0	0
ICS.000104.5.sv7	0.00068711	0	0	0	0	0	0	0	0	0	0	0.0740298	0	0.00600585	0	0.00213768	0	0	0.000127243	0	0.00905968	0.0100267	0.0129279	0.239242	0	0	0	0.000890699	0	0	0.0183229	0.00017814	0	0	0	0.000763456	0	0.000279934	0	0	0	0	0	0	0	0	0	0	0.00300293
ICS.000105.6.m12	0	0	0.000333356	0	0	0	0	0	0	0	0.00111119	0.0411139	0.0143565	0	0	0.00313354	0.000555593	0.00017779	0.000644487	0.00180012	0.0042225	0.003378	0.111007	0.0415583	0	0	0	0.00457808	0.0034669	0	0	0	0	0	0	0.0396915	0	0	0.00286686	0.00124453	0	0	0	0	0	0	0	0	0.010334
ICS.000105.6.m18	0	0	0	0	0	0	0	0	0.00141725	0	0.00147886	0.0357598	0.00238262	0	0	0	0	0	0	0.000225938	0	0.000143778	0.0103931	0.000451875	0	0	0	0.00677813	0.000780512	0	0	0	0	6.16194e-05	0	0	0	0	0.00094483	0.000472415	0.0020129	0.123198	0.00119131	0.00379986	0	0	0	0.00357392	0.00240315
ICS.000105.6.m24	0	0	0.000116841	0	0	0	0	0	0.00743885	0	0.00397258	0.0335917	0.00194734	0	0	9.73672e-05	0	0	0	7.78938e-05	0	0	9.73672e-05	0.000720517	0	0	0.00130472	0.00196682	0.00109051	0	0	0	0	0	0	0.00849042	0	0	0.000175261	0.000506309	0	0.000545256	0	0	0	0	0	0.000603677	0.000993145
ICS.000105.6.m6	0.000546532	0	0	0.000765144	0	0	0	0	0	0	0	0.000327919	0	0	0	4.37225e-05	0	0	0	0	0.0133572	0.0387819	0.00153029	0.0526419	0	0	0	0	0	0	0	0	4.37225e-05	0	0	0.000393503	0	0	0	0	0	0	0	0	0	0	0	0.0157401	0
ICS.000105.6.sv1	0	0	0	0	0	0	0	0	0	0.0118931	0	0.000410108	0	0	0	0	0	0	0.000126187	4.20623e-05	0	0	0.000147218	0.724839	0	0	0	0	0	0	7.36091e-05	5.25779e-05	0	0	0	0.000178765	0	0	0	0	0	0	0	0	0	0.000588872	0	0	0
ICS.000105.6.sv2	0.0001412	0	0	7.05999e-05	0	0	0	0	0	0	0	0.000517732	0	0	0	0	0	0	0	0	0	0	0.000541266	0.626786	0	0	0	0	0	0	0.0002118	0.0001412	0	0	0	0	0	0	0	0	0	0	0	0	0	0	0	0	0
ICS.000105.6.sv4	0.00168287	0	0	0.00141715	0	0	0	0	0	0	0	0.000376431	0	0	0	0	0	0	0	0.00115144	0.00662076	0.00318859	0.000775005	0.0355174	0	0	0	0.000243573	0	0	0.000177144	0.00511503	0	0	0	0.000752862	0	0	0	0	0	0	0	0	0	0	0	0.0274795	0
ICS.000107.8.m12	0	0.00180822	0	0	0	0	0	0	0	0	0.00414057	0.0754475	0.000104825	0	0.000262061	0.00759978	0	0	0	0.0012841	0.00403575	0.00429781	0.00977489	0.00390471	0.000655153	0.000445504	0	0	0	0	0.0451008	0	0	0	0	0.000759978	0.000497917	0	0	0	0	0	0	0.00393092	0	0	0	0.00196546	0.00285647
ICS.000107.8.m18	0	0.000867779	0	0	0	0	0	0	0	0	0.000896705	0.0103844	0	0	0	0.000115704	0	0	0.000202482	0.000231408	0	0.00057852	0.0444303	0.000549594	0	0.000115704	0	0	0.00266119	0	0.0248474	0	0.000115704	0.000173556	0	0.00196697	0	0	0.000636372	0.00326864	0	0	0.00402071	0.00760753	0	0.00115704	0.000260334	0	0.00271904
ICS.000107.8.m24	0	0	0	0	0	0	0	0	0.000461606	0	0	0.0392365	0.000992453	0	0	0.000600088	0	0	0	0	0	0	0.000553927	0.000484686	0	0.000115401	0	0.000623168	0.000646248	0	0.0490918	0	0	9.23212e-05	0	0.00263115	0	0	0.000577007	0.000646248	0	0	0.0555081	0	0	0	0	0	0.000715489
ICS.000107.8.m6	0.000228761	0	0	0.00629093	0	0	0	0.00531869	0	0	0	0.0531869	0	0.0064625	0	0.013983	0	0.000857854	0.000314546	0.00448943	0.0215321	0.00454662	0.022104	0.0428355	0	0.000428927	0	0	0	0	0.0279946	0	0	0	0	0.000600498	0.000200166	0	0	0	0	0	0.00154414	0.00191587	0	0.000343141	0	0.00414629	0.0017443
C0016B1	0	0	0	0	0	0	0	0	0	0	0	0.000152798	0	0	0	0	0	0	0	0	0	0	0.000244476	0.000351435	0	0	0	0	0	0	0	0	0	0	0	0	0	0	0	0	0	0	0	0	0	0	0	0	0
C0019G1	0	0	0	0	0	0	0	0	0	0	0	7.82516e-05	0	0	0	0	0	0	0	0	0	0	3.35364e-05	8.94304e-05	0	0	0	0	0	0	0	0	0	0	0	0	0	0	0	0	0	0	0	0	0	0	0	0	0
[truncated: 275 more columns]
